# Supplementary material for: Evolution of the miR-290–295/miR-371–373 Cluster Family Seed Repertoire
Source: PLoS One. 2014 Sep 30;9(9):e108519. doi: 10.1371/journal.pone.0108519 (PMC4182485; doi:10.1371/journal.pone.0108519)
Supplement: Dataset S1 — Supplementary Luciferase Assays Raw Data. (XLSX) [file pone.0108519.s006.xlsx]

## Sheet: 3B
		FF	RL	FF/RL	Average	STD	N Average	N STD		N Average	N STD							+miR-292, 1:100	N Average	N STD									SWJ 35 A		FF	RL	FF/RL				From SWJ 55		FF	RL	FF/RL			From SWH 19		FF	RL	FF/RL
+miR-292, 1:100	292-3p perfect	512294	1535558	0.3336	0.281169	0.0667879	0.308474	0.0732736		0.345505	0.0820698							292-3p perfect	0.345505	0.0820698									+Δ292, 1:100	290-5p perfect	473708	1149777	0.412	0.308887			+miR-292	292-iso2-1C bulge	447117	3758684	0.119			miR-293 rescue 1:100	293-3p perfect	643803	1318454	0.4883
	292-3p perfect	534278	1460299	0.3659														293-3p perfect	0.951061	0.0743331										290-5p perfect	562020	1404713	0.4001	0.299965				292-iso2-1C bulge	881552	7313577	0.1205				293-3p perfect	694649	2087086	0.3328
	292-3p perfect	2629	2070160	0.0013														No site	1.12005	0.031433										290-5p perfect	484285	1002115	0.4833	0.362343				292-iso2-1C bulge	555266	4171338	0.1331				293-3p perfect	750126	2049849	0.3659
				0.210839																										291a-3p perfect	509967	1074395	0.4747	0.355895				292-iso2-1,2C bulge	1674578	4831776	0.3466				Luciferase	1037015	1907049	0.5438
	From SWJ 55		0.563462	0.266921														+miR-293, 1:100												291a-3p perfect	648952	1230143	0.5275	0.39548				292-iso2-1,2C bulge	1598801	5154529	0.3102				Luciferase	1038404	1710057	0.6072
				0.228587														292-3p perfect	0.932341	0.0268999										291a-3p perfect	574788	1327421	0.433	0.324631				292-iso2-1,2C bulge	1349384	3561214	0.3789				Luciferase	1106775	1731500	0.6392
	293-3p perfect	1244311	1570172	0.7925	0.773967	0.0604918	0.849126	0.0663661		0.951061	0.0743331							293-3p perfect	0.594153	0.040276										292-5p perfect	1424284	1232788	1.1553	0.866158				293-1C bulge	2503403	8853986	0.2827			Mouse rescue Δ293 1:100	293-3p perfect	2366051	3820081	0.6194
	293-3p perfect	1157347	1430955	0.8088														No site	1.01453	0.09487										292-5p perfect	1768775	1677767	1.0542	0.790361				293-1C bulge	2429703	7832531	0.3102				293-3p perfect	2488856	4489502	0.5544
	293-3p perfect	1745952	2210148	0.79														+Δ292, 1:100												292-5p perfect	1348263	1151279	1.1711	0.878004				293-1C bulge	1903276	5560107	0.3423				293-3p perfect	2782324	4958275	0.5611
				0.680081														290-5p perfect	0.397806	0.0414531																		293-1,2C bulge	4145323	8821790	0.4699				Luciferase	2492540	5086305	0.49
	From SWJ 55		0.563462	0.725515														291a-3p perfect	0.440737	0.0436301																		293-1,2C bulge	3259252	7672606	0.4248				Luciferase	2807552	5317986	0.5279
				0.846907														292-5p perfect	1.03815	0.0584318																		293-1,2C bulge	2163736	5260647	0.4113				Luciferase	2202671	3803284	0.5791
	No site	596729	1008005	0.592	0.911487	0.02558	1	0.028064		1.12005	0.031433							292-3p perfect	0.886384	0.101098																		292-3p perfect	1000422	8422409	0.1188			Complete mouse rescue 1:100	293-3p perfect	969750	2441375	0.3972
	No site	1376146	1497937	0.9187														293-3p perfect	0.504369	0.0335823																		292-3p perfect	793616	5277560	0.1504				293-3p perfect	884607	2696335	0.3281
	No site	1628681	1551349	1.0498														294-3p perfect	0.248252	0.0292742																		292-3p perfect	626834	4868542	0.1288				293-3p perfect	751181	2372692	0.3166
				0.882402														295-3p perfect	0.276413	0.00141028										294-3p perfect	244384	898630	0.272	0.203925				293-3p perfect	3141498	8198058	0.3832				Luciferase	2291689	3775588	0.607
	From SWJ 55		0.563462	0.902102														No site	1.02654	0.116692										294-3p perfect	354919	1183400	0.2999	0.224843				293-3p perfect	3098278	7579454	0.4088				Luciferase	2445458	4085591	0.5986
				0.942743																										294-3p perfect	449052	1898470	0.2365	0.17731				293-3p perfect	2378530	4983996	0.4772				Luciferase	3511062	5585847	0.6286
+miR-293, 1:100	292-3p perfect	1514182	2013621	0.752	0.758733	0.0218909	0.918989	0.0265146		0.932341	0.0268999							+Δ293, 1:100												295-3p perfect	391544	1308489	0.2992	0.224318				No site	4253573	8554693	0.4972			Empty vector 1:100	293-3p perfect	890665	1812860	0.4913
	292-3p perfect	1514762	2044205	0.741														290-5p perfect	0.40255	0.00650174										295-3p perfect	467786	1563833	0.2991	0.224243				No site	4289432	8438675	0.5083				293-3p perfect	920219	1694469	0.5431
	292-3p perfect	2028236	2589825	0.7832														291a-3p perfect	0.382536	0.0284775										295-3p perfect	460569	1526185	0.3018	0.226267				No site	3971484	7476662	0.5312				293-3p perfect	916952	1826938	0.5019
	293-3p perfect	1001690	2023257	0.4951	0.483518	0.0327764	0.585643	0.0396992		0.594153	0.040276							292-5p perfect	0.496479	0.0464509										No site	1889259	1518295	1.2443	0.932884	1.11427		+miR-293	292-iso1-1C	2601603	7821471	0.3326				Luciferase	1103375	1824941	0.6046
	293-3p perfect	1376773	2822898	0.4877														292-3p perfect	0.495519	0.0890625										No site	2162222	1882914	1.1483	0.86091				292-iso1-1C	3113912	8135903	0.3827				Luciferase	827964	1507713	0.5492
	293-3p perfect	2159952	4976490	0.434														293-3p perfect	0.92274	0.117406										No site	1690597	1779281	0.9502	0.71239	0.749726			292-iso1-1C	1857434	5671132	0.3275				Luciferase	778436	1533124	0.5077
	From SWH 19																	294-3p perfect	0.202087	0.0129175									+Δ293, 1:100	290-5p perfect	811774	1809181	0.4487	0.323236				292-iso1-1,2C	2368231	5741380	0.4125
				0.476688														295-3p perfect	0.284592	0.0390318										290-5p perfect	982450	2122871	0.4628	0.333394				292-iso1-1,2C	2202952	5834176	0.3776
				0.5241														No site	0.978756	0.0697907										290-5p perfect	861608	1905299	0.4522	0.325758				292-iso1-1,2C	2361756	5600187	0.4217
	No site	2027692	2511024	0.8075	0.825618	0.0772046	1	0.0935113		1.01453	0.09487																			291a-3p perfect	837019	1785911	0.4687	0.337644				No site	2926091	5615614	0.5211
	No site	2877207	3279888	0.8772														+miR-290-295, 1:100												291a-3p perfect	728466	1741685	0.4183	0.301337				No site	4261542	9192943	0.4636
	No site	1730672	2455513	0.7048														292-3p perfect	0.56976	0.0317981										291a-3p perfect	826437	2021061	0.4089	0.294565				No site	3338370	5147906	0.6485
	From SWH 19			0.778916														293-3p perfect	0.61254	0.0562258										292-5p perfect	1255798	2504660	0.5014	0.361201			+Δ293	292-iso1-1C	1810236	10982731	0.1648
				0.869727														No site	1.07935	0.0903574										292-5p perfect	1005335	1735410	0.5793	0.417319				292-iso1-1C	1287841	5740647	0.2243
				0.915563																										292-5p perfect	724362	1204786	0.6012	0.433095				292-iso1-1C	1896800	10809901	0.1755
+Δ292, 1:100	292-3p perfect	1877259	2932201	0.6402	0.721333	0.0822727	0.863464	0.0984837		0.886384	0.101098							+Empty vector, 1:100																				292-iso1-1,2C	2015654	10456795	0.1928
	292-3p perfect	1402303	1950153	0.7191														290-5p perfect	1.03003	0.143783																		292-iso1-1,2C	2250053	12979964	0.1733
	292-3p perfect	1756215	2182312	0.8047														291a-3p perfect	0.965237	0.0628579																		292-iso1-1,2C	1909121	13000364	0.1469
	293-3p perfect	1510950	3702432	0.4081	0.410452	0.0273291	0.491327	0.0327139		0.504369	0.0335823							292-5p perfect	1.02985	0.164921																		No site	5322695	12739181	0.4178
	293-3p perfect	920181	2305454	0.3991											0.9187	0.813793	0.0873888	292-3p perfect	0.784062	0.0768262																		No site	3724119	9033569	0.4123
	293-3p perfect	1169693	3073491	0.3806														293-3p perfect	0.922383	0.123653																		No site
	From SWJ 44			0.436492											0.882402			294-3p perfect	0.840164	0.0671053										294-3p perfect	321572	1512522	0.2126	0.153154			+Δ292	293-1C bulge	1217859	20981432	0.058
				0.449847											0.902102			295-3p perfect	0.898809	0.101064										294-3p perfect	389098	1688102	0.2305	0.166049				293-1C bulge	599257	9448210	0.0634
				0.388571											0.942743			No site	0.917785	0.100136										294-3p perfect	429146	1776649	0.2415	0.173973				293-1C bulge	940268	13113778	0.0717
	290-5p perfect			0.308887	0.323732	0.0337343				0.397806	0.0414531				0.8075				1	0.107384										295-3p perfect	571982	1536587	0.3722	0.268127				No site	4752318	12140752	0.3914
	290-5p perfect			0.299965											0.8772															295-3p perfect	632328	2151966	0.2938	0.211649				No site	8136894	18987628	0.4285
	290-5p perfect			0.362343											0.7048															295-3p perfect	492051	1650883	0.2981	0.214747	1.10567			No site	9127293	20408522	0.4472
	291a-3p perfect			0.355895	0.358669	0.0355059				0.440737	0.0436301				0.778916															No site	1743656	1482042	1.1765	0.847532			+Empty vector	292-iso2-1C bulge	4017986	9567895	0.4199
	291a-3p perfect			0.39548											0.869727															No site	1899720	1863395	1.0195	0.734432	0.720384			292-iso2-1C bulge	4177069	10689169	0.3908
	291a-3p perfect			0.324631											0.915563				+miR-292	+miR-293	+miR-290-295	+Δ292	+Δ293	+Empty vector	No site average					No site	2291073	2043802	1.121	0.807551				292-iso2-1C bulge	4715617	12282413	0.3839
	292-5p perfect		SWJ 35 A	0.866158	0.844841	0.0475514				1.03815	0.0584318				0.7859			290-5p-P				0.397806	0.40255	1.03003					+Empty vector, 1:100	290-5p perfect	2795453	2371835	1.1786	0.757896				292-iso2-1,2C bulge	3954902	9776124	0.4045
	292-5p perfect		0.760831	0.790361											0.8106			291a-3p-P				0.440737	0.382536	0.965237						290-5p perfect	2301599	1887023	1.2197	0.784325				292-iso2-1,2C bulge	4331025	11205708	0.3865
	292-5p perfect			0.878004											0.8293			292-5p-P				1.03815	0.496479	1.02985						290-5p perfect	2796305	1849033	1.5123	0.972481				292-iso2-1,2C bulge	3186191	9151761	0.3482
	294-3p perfect			0.203925	0.202026	0.0238232				0.248252	0.0292742				0.984636			292-3p-P	0.345505	0.932341	0.56976	0.886384	0.495519	0.784062						291a-3p perfect	2211641	1940380	1.1398	0.732945				293-1C bulge	3364878	12175887	0.2764
	294-3p perfect			0.224843											0.766537			293-3p-P	0.951061	0.594153	0.61254	0.504369	0.92274	0.922383						291a-3p perfect	2364274	1928296	1.2261	0.78844				293-1C bulge	3707248	12548092	0.2954
	294-3p perfect			0.17731														294-3p-P				0.248252	0.202087	0.840164						291a-3p perfect	2557348	1969126	1.2987	0.835126				293-1C bulge	4179924	13511561	0.3094
	295-3p perfect			0.224318	0.224943	0.00114768				0.276413	0.00141028				0.932884			295-3p-P				0.276413	0.284592	0.898809						292-5p perfect	2083491	1403907	1.4841	0.954347				293-1,2C bulge	2693082	7550488	0.3567
	295-3p perfect			0.224243											0.86091			No site	1.12005	1.01453	1.07935	1.02654	0.978756	0.917785	1					292-5p perfect	2079417	1539255	1.3509	0.868693				293-1,2C bulge	110016	432789	0.2542
	295-3p perfect			0.226267											0.71239															292-5p perfect	2047255	1904672	1.0749	0.691212				293-1,2C bulge	4274875	14571197	0.2934
	No site	1904302	2423161	0.7859	0.835395	0.0949629	1	0.113674		1.02654	0.116692				0.847868																							292-iso1-1C	2724631	8731058	0.3121
	No site	1281868	1581471	0.8106											0.734723																							292-iso1-1C	3368115	9461003	0.356
	No site	1660773	2002524	0.8293											0.807871																							292-iso1-1C	3044208	8833776	0.3446
	From SWJ 44			0.984636											0.871708																							292-iso1-1,2C	2328427	7674948	0.3034
				0.766537											0.837339																							292-iso1-1,2C	3694462	10456935	0.3533
															0.781562																							292-iso1-1,2C	2703383	7863844	0.3438
				0.932884											0.701855															294-3p perfect	1559819	1554856	1.0032	0.645105				292-3p perfect	3020448	9767200	0.3092
	SWJ 35 A		0.760831	0.86091											0.756141															294-3p perfect	1407966	1551305	‘0.9076	#VALUE!				292-3p perfect	2860600	9342485	0.3062
				0.71239											0.829478															294-3p perfect	1866837	1661852	1.1233	0.722335				292-3p perfect	2870593	8050070	0.3566
+Δ293, 1:100	292-3p perfect	1330745	2079		0.40325	0.0724784	0.506274	0.0909956		0.495519	0.0890625				0.847532															295-3p perfect	2151210	1692815	1.2708	0.817185				293-3p perfect	3046132	9545938	0.3191
	292-3p perfect	1372263	3898786	0.352											0.734432															295-3p perfect	1723505	1530902	1.1258	0.723943				293-3p perfect	4194957	11677734	0.3592
	292-3p perfect	910209	2002628	0.4545											0.807551															295-3p perfect	2118760	2085790	1.0158	0.653208				293-3p perfect	4224491	12316516	0.343
	293-3p perfect	2102626	3366548	0.6246	0.75092	0.0955439	0.942769	0.119954		0.92274	0.117406				0.9303															No site	2390644	1528538	‘1.564	#VALUE!	1.1673			No site	3548590	8465197	0.4192
	293-3p perfect	1900587	3094458	0.6142											0.894															No site	1712593	1440912	1.1885	0.764262				No site	3761315	9647657	0.3899
	293-3p perfect	2517909	3739662	0.6733											0.7945															No site	2187997	1909024	1.1461	0.736997	0.643047			No site	4395357	10251507	0.4288
	From SWJ 44			0.814655											0.788534
				0.818386											1.05426
				0.728142											0.820056
	From SWH 19			0.887202											0.869441
				0.794099											0.857409
				0.803696											0.90038
	290-5p perfect			0.323364	0.327592	0.00529108				0.40255	0.00650174
	290-5p perfect			0.333526											0.858197
	290-5p perfect			0.325887											0.89499
	291a-3p perfect			0.337778	0.311305	0.0231748				0.382536	0.0284775				0.6363
	291a-3p perfect			0.301456											0.8404
	291a-3p perfect		SWJ 35 A	0.294682											0.6551
	292-5p perfect			0.361344	0.404031	0.0378015				0.496479	0.0464509				0.806799
	292-5p perfect		0.720384	0.417484											0.622284
	292-5p perfect			0.433267											0.703494
	294-3p perfect			0.153214	0.164457	0.0105121				0.202087	0.0129175				0.866003
	294-3p perfect			0.166114											0.786651
	294-3p perfect			0.174042											0.727208
	295-3p perfect			0.268233	0.231599	0.0317638				0.284592	0.0390318				0.687495
	295-3p perfect			0.211733											0.881729
	295-3p perfect			0.214832											0.78541
	No site	1339725	1524103	0.847868	0.796505	0.0567952	1	0.0713056		0.978756	0.0697907				0.743972
	No site	1448103	1950321	0.734723											0.691972
	No site	1636566	2120481	0.807871											0.76101
	From SWJ 44			0.871708											0.764262
				0.837339											0.736997
				0.781562
	From SWH 19			0.701855
				0.756141
				0.829478
				0.847532
	SWJ 35 A		0.720384	0.734432
				0.807551
+miR-290-295, 1:100	292-3p perfect	668956	1538784	0.4347	0.463667	0.0258771	0.527872	0.0294604		0.56976	0.0317981
	292-3p perfect	841497	1783455	0.4718
	292-3p perfect	725058	1496355	0.4845
	293-3p perfect	815827	1939831	0.4206	0.498481	0.0457561	0.567507	0.0520921		0.61254	0.0562258
	293-3p perfect	1104369	2171023	0.5087
	293-3p perfect	917589	1627392	0.5638
	From SWJ 44			0.495902
				0.475575
				0.47371
	From SWH 19			0.568932
				0.469956
				0.453484
	From SWH 26			0.527661
				0.524969
	No site	1769516	1902144	0.9303	0.87837	0.0735323	1	0.0837145		1.07935	0.0903574
	No site	1733290	1938837	0.894
	No site	1028997	1295182	0.7945
	From SWJ 44			0.788534
				1.05426
				0.820056
	From SWH 19			0.869441
				0.857409
				0.90038
	From SWH 26			0.858197
				0.89499
+Empty vector, 1:100	292-3p perfect	593712	819161	0.7248	0.638065	0.0625207	0.854298	0.0837083		0.784062	0.0768262
	292-3p perfect	815826	1258557	0.6482
	292-3p perfect	935763	1472050	0.6357
				0.54875
	From SWJ 55		0.563462	0.543426093851366
				0.632873
	293-3p perfect	1382558	1758071	0.7864	0.750629	0.100628	1.00501	0.13473		0.922383	0.123653
	293-3p perfect	1097213	1781604	0.6159
	293-3p perfect	608774	1212748	0.730891
	From SWJ 44			0.889089
				0.710564
	From SWH 19			0.703717
				0.777913
				0.7189
				0.934575
	From SWH 26			0.820607
				0.823399
				0.566320269588409
	From SWJ 55		0.563462	0.637487
				0.608737
	290-5p perfect			0.757896	0.838234	0.11701				1.03003	0.143783
	290-5p perfect			0.784325
	290-5p perfect			0.972481
	291a-3p perfect			0.732945	0.785504	0.0511534				0.965237	0.0628579
	291a-3p perfect			0.78844
	291a-3p perfect		SWJ 35 A	0.835126
	292-5p perfect			0.954347	0.838084	0.134211				1.02985	0.164921
	292-5p perfect		0.643047	0.868693
	292-5p perfect			0.691212
	294-3p perfect			0.645105	0.68372	0.0546099				0.840164	0.0671053
	294-3p perfect
	294-3p perfect			0.722335
	295-3p perfect			0.817185	0.731445	0.0822456				0.898809	0.101064
	295-3p perfect			0.723943
	295-3p perfect			0.653208
	No site	568975	894218	0.6363	0.746887	0.0814897	1	0.109106		0.917785	0.100136
	No site	662854	788706	0.8404													N Average	N STD
	No site	891028	1360144	0.6551
	From SWJ 44			0.806799
				0.622284
				0.703494
	From SWH 19			0.866003
				0.786651
				0.727208
				0.687495
	From SWH 26			0.881729
				0.78541
				0.743972
	From SWJ 55		0.563462	0.691972
				0.76101
	SWJ 35 A		0.643047	0.764262
				0.736997
				SWJ 52-C	0.813793	0.0873888				1	0.107384
	Factor SWJ 44/SWJ 52	1.01835
	Factor SWJ44/SWH 19	0.69815
	Factor SWJ44/SWH 26	1.00292
	From SWJ 55	0.563462

## Sheet: 3C
	Nodilution				Average	Stdev	N Ave	N STD
	290-5p	220913424	955376576	0.2312	0.223567	0.0276518	0.279892	0.0346184
	290-5p	328895008	1704707072	0.1929
	290-5p	404614112	1640470912	0.2466
	290-3p	771865280	821770560	0.9393	0.825333	0.0988323	1.03327	0.123732
	290-3p	919391296	1204623872	0.7632
	290-3p	1231541504	1592191744	0.7735
	291a-5p	1155473152	1041006208	0.878094	0.871227	0.0468216	1.09072	0.0586177
	291a-5p	1384152064	1711072128	0.821351
	291a-5p	1406764160	1229772032	0.914236
	291a-3p	269212960	1335618688	0.2016	0.1783	0.0213745	0.223221	0.0267596
	291a-3p	301910912	1737909120	0.1737
	291a-3p	337765696	2116773440	0.1596
	292-5p	569681600	1687177472	0.3377	0.359667	0.0205042	0.450281	0.02567
	292-5p	519841920	1374228992	0.3783
	292-5p	716514112	1973787136	0.363
	292-3p	473127104	1132703872	0.4177	0.368667	0.0424677	0.461548	0.0531669
	292-3p	570529600	1660546432	0.3436
	292-3p	565356672	1640153728	0.3447
	291b-5p	1191124608	1426077824	0.8352	0.832567	0.0362219	1.04232	0.0453476
	291b-5p	1238750336	1428052608	0.8674
	291b-5p	1278968576	1608624000	0.7951
	291b-3p	1275309568	1466322304	0.8697	0.825467	0.122589	1.03343	0.153474
	291b-3p	1469238400	1597420032	0.9198
	291b-3p	1287224320	1874020992	0.6869
	293-5p	1372603008	1441923840	0.9519	0.874633	0.088684	1.09499	0.111027
	293-5p	1211644416	1355050752	0.8942
	293-5p	1414436096	1818609792	0.7778
	293-3p	604238720	1469030016	0.4113	0.3904	0.0328802	0.488757	0.041164
	293-3p	523282080	1284421504	0.4074
	293-3p	522616800	1482558080	0.3525
	294-5p	946261312	1196218112	0.824866	0.749221	0.070164	0.937979	0.087841
	294-5p	1130149888	1443126400	0.736525
	294-5p	1107142144	1390375936	0.686272
	294-3p	144760512	1993150208	0.0726	0.0746333	0.00668606	0.0934364	0.00837053
	294-3p	152315504	1854564224	0.0821
	294-3p	137139744	1982265088	0.0692
	295-5p	1016256832	1513225984	0.731141	0.7159	0.0445054	0.896263	0.055718
	295-5p	1194818944	1657961472	0.750783
	295-5p	1303682304	1981888256	0.665776
	295-3p	148619840	1835591808	0.081	0.102467	0.0335265	0.128282	0.0419731
	295-3p	188471424	1336016384	0.1411
	295-3p	165740512	1943331456	0.0853
	pESluc MAA82-8	434218944	397553664	1.0922	0.867787	0.0957247	1.08642	0.119842	1.0922	0.798761	0.111904
	pESluc MAA82-8	946758784	1018285952	0.9298					0.9298
	pESluc MAA82-8	1116392960	1420943232	0.7857					0.7857
	pESluc MAB 61-1	742430272	720297472	1.0307					1.0307
	pESluc MAB 61-1	1267112192	1502645632	0.8433					0.8433
	pESluc MAB 61-1	1438756736	1428633984	1.0071					1.0071
	pESluc MAB61-3	1148462080	1431893248	0.8021					0.8021
	pESluc MAB61-3	1433167360	1650902528	0.8681					0.8681
	pESluc MAB61-3	1462860800	1814297984	0.8063					0.8063
	pESluc MAB61-5	1306665600	1586676224	0.8235					0.8235
	pESluc MAB61-5	1578364032	1690634624	0.9336					0.9336
	pESluc MAB61-5	1516133760	1974218752	0.768					0.768
	pESluc MAA 82-2			0.756954					0.7931
	pESluc MAA 82-2			0.795638					0.6954
	pESluc MAA 82-2			0.801095					0.6436
	pESluc MAB 61-1			0.937139					0.7506
	pESluc MAB 61-1			0.859784					0.645
	pESluc MAB 61-1			0.737338					0.7715
				0.833716					0.7347
				0.947905					0.7048
				0.863563					0.7237
									0.6969
	1-100								0.7583
	290-5p	1679458	12399069	0.1355	0.1339	0.00743034	0.167635	0.00930233	0.6983
	290-5p	1596164	12692769	0.1258					0.8628
	290-5p	1482688	10564062	0.1404					0.8606
	290-3p	7910418	11817857	0.6694	0.6277	0.0370436	0.785842	0.0463763	0.6207
	290-3p	7219368	11736186	0.6151					0.7974
	290-3p	7969764	13313918	0.5986					0.5908
	291a-5p	8846002	11472656	0.88136	0.896973	0.0171375	1.12296	0.0214551	0.8493
	291a-5p	8481827	12480286	0.894251					0.8165
	291a-5p	288682	291533	0.915309					0.8591
	291a-3p	1420772	8758381	0.1622	0.159433	0.00859089	0.199601	0.0107553	0.8795
	291a-3p	1518192	10135488	0.1498					0.9002
	291a-3p	188461	1133188	0.1663					0.6249
	292-5p	2882130	11348642	0.254	0.261733	0.00912652	0.327674	0.0114258	0.7873
	292-5p	3415831	13166722	0.2594					0.756954
	292-5p	3388475	12465075	0.2718					0.795638
	292-3p	4167188	14277673	0.2919	0.2752	0.0146366	0.344534	0.0183241	0.801095
	292-3p	4403115	16361591	0.2691					0.937139
	292-3p	3997795	15109077	0.2646					0.859784
	291b-5p	8439974	13279229	0.6356	0.670733	0.0337913	0.839717	0.0423047	0.737338
	291b-5p	9203417	13091497	0.703					0.91882
	291b-5p	8866647	13164040	0.6736					0.740842
	291b-3p	9149278	14101983	0.6488	0.6707	0.0799327	0.839675	0.100071	0.667112
	291b-3p	10020968	13198141	0.7593					0.820221
	291b-3p	5486214	9083131	0.604					0.860852
	293-5p	9076370	12093621	0.7505	0.722167	0.0565958	0.904108	0.0708545	1.0465
	293-5p	9169470	12080825	0.759					0.881214
	293-5p	9545676	14529609	0.657					0.750746
	293-3p	3793338	13596568	0.279	0.275	0.0102059	0.344283	0.0127771	0.650246
	293-3p	4112802	14554143	0.2826					0.943756
	293-3p	4478075	17002272	0.2634					0.585935
	294-5p	9429039	14021505	0.779901	0.721995	0.0853787	0.903893	0.106889	0.623507
	294-5p	10895561	16021159	0.762141					0.833716
	294-5p	8936835	13394390	0.623943					0.947905
	294-3p	832007	12963055	0.0642	0.0714667	0.00666658	0.0894719	0.00834615	0.863563
	294-3p	1114414	14412917	0.0773					0.835795
	294-3p	1063534	14596677	0.0729					0.73862
	295-5p	3952442	5859364	0.832982	0.737881	0.0957628	0.923782	0.119889	0.744808
	295-5p	5559889	7920991	0.73919					0.804014
	295-5p	5465255	8465020	0.64147					0.739896
	295-3p	507909	5940071	0.0855	0.0940333	0.0279931	0.117724	0.0350456	0.680533
	295-3p	715515	5710822	0.1253
	295-3p	561492	7879673	0.0713
	pESluc MAA82-8	10209564	12873651	0.7931	0.761403	0.0952762	0.95323	0.11928
	pESluc MAA82-8	8840319	12712884	0.6954
	pESluc MAA82-8	8653326	13445491	0.6436
	pESluc MAB 61-1	9363356	12474834	0.7506
	pESluc MAB 61-1	8687840	13469983	0.645
	pESluc MAB 61-1	10410867	13493584	0.7715
	pESluc MAB61-3	5272827	7176777	0.7347
	pESluc MAB61-3	6026110	8549561	0.7048
	pESluc MAB61-3	7612720	10519291	0.7237
	pESluc MAB61-5	5438109	7802925	0.6969
	pESluc MAB61-5	6352206	8376561	0.7583
	pESluc MAB61-5	6017789	8617940	0.6983
	pESluc MAA 82-2			0.91882
	pESluc MAA 82-2			0.740842
	pESluc MAA 82-2			0.667112
	pESluc MAB 61-1			0.820221
	pESluc MAB 61-1			0.860852
	pESluc MAB 61-1			1.0465
				0.835795
				0.73862
				0.744808
	1-10000
	290-5p	11237	63323	0.1775	0.146967	0.0296441	0.183993	0.0371126
	290-5p	13310	112500	0.1183
	290-5p	16833	115973	0.1451
	290-3p	52344	77469	0.6757	0.643567	0.121334	0.805706	0.151903
	290-3p	55631	109214	0.5094
	290-3p	60248	80810	0.7456
	291a-5p	80424	118207	0.932222	0.791968	0.130934	0.991495	0.163922
	291a-5p	82568	119374	0.770732
	291a-5p	63006	69579	0.67295
	291a-3p	14635	83181	0.176	0.1691	0.00602246	0.211703	0.00753975
	291a-3p	10953	65824	0.1664
	291a-3p	15185	92114	0.1649
	292-5p	18826	79835	0.2358	0.310533	0.0650566	0.388769	0.0814469
	292-5p	23583	69103	0.3413
	292-5p	28336	79933	0.3545
	292-3p	18170	74914	0.2425	0.322067	0.104415	0.403208	0.130721
	292-3p	29412	66794	0.4403
	292-3p	27850	98271	0.2834
	291b-5p	60097	73388	0.8189	0.789467	0.14678	0.988364	0.18376
	291b-5p	71147	112905	0.6302
	291b-5p	79779	86780	0.9193
	291b-3p	67271	84963	0.7918	0.687367	0.0921289	0.860541	0.11534
	291b-3p	72504	117396	0.6176
	291b-3p	74546	114205	0.6527
	293-5p	59020	98673	0.5981	0.6956	0.157328	0.870849	0.196966
	293-5p	90055	102672	0.8771
	293-5p	81619	133442	0.6116
	293-3p	25623	95062	0.2695	0.316	0.0835022	0.395613	0.10454
	293-3p	37923	142536	0.2661
	293-3p	37430	90772	0.4124
	294-5p	61081	127823	0.804014	0.741481	0.0617557	0.928289	0.0773143
	294-5p	58335	92602	0.739896
	294-5p	63030	86298	0.680533
	294-3p	6001	115405	0.052	0.0873	0.0464335	0.109294	0.0581319
	294-3p	9303	66523	0.1399
	294-3p	8154	116515	0.07
	295-5p	56673	113590	0.702878	0.749658	0.0955238	0.938526	0.11959
	295-5p	63768	101795	0.686541
	295-5p	72983	130317	0.859556
	295-3p	7224	71332	0.1013	0.0872333	0.0129187	0.109211	0.0161734
	295-3p	8116	106876	0.0759
	295-3p	8679	102768	0.0845
	pESluc MAA82-8	77411	89717	0.8628	0.767093	0.114272	0.960353	0.143061
	pESluc MAA82-8	66585	77375	0.8606
	pESluc MAA82-8	69041	111236	0.6207
	pESluc MAB 61-1	74176	93019	0.7974
	pESluc MAB 61-1	59788	101196	0.5908
	pESluc MAB 61-1	69252	81541	0.8493
	pESluc MAB61-3	58548	71709	0.8165
	pESluc MAB61-3	83842	97599	0.8591
	pESluc MAB61-3	64390	73216	0.8795
	pESluc MAB61-5	77474	86067	0.9002
	pESluc MAB61-5	71429	114306	0.6249
	pESluc MAB61-5	79304	100735	0.7873
	pESluc MAA 82-2			0.881214
	pESluc MAA 82-2			0.750746
	pESluc MAA 82-2			0.650246
	pESluc MAB 61-1			0.943756
	pESluc MAB 61-1			0.585935
	pESluc MAB 61-1			0.623507
				0.804014
				0.739896
				0.680533
					0.798761	0.111904	1	0.140098
										ND	N Ave	N STD		’1:100	N Ave	N STD		‘1:10000	N Ave	N STD
										290-5p	0.279892	0.0346184		290-5p	0.167635	0.00930233		290-5p	0.183993	0.0371126
										290-3p	1.03327	0.123732		290-3p	0.785842	0.0463763		290-3p	0.805706	0.151903
										291a-5p	1.09072	0.0586177		291a-5p	1.12296	0.0214551		291a-5p	0.991495	0.163922
										291a-3p	0.223221	0.0267596		291a-3p	0.199601	0.0107553		291a-3p	0.211703	0.00753975
										292-5p	0.450281	0.02567		292-5p	0.327674	0.0114258		292-5p	0.388769	0.0814469
										292-3p	0.461548	0.0531669		292-3p	0.344534	0.0183241		292-3p	0.403208	0.130721
										291b-5p	1.04232	0.0453476		291b-5p	0.839717	0.0423047		291b-5p	0.988364	0.18376
										291b-3p	1.03343	0.153474		291b-3p	0.839675	0.100071		291b-3p	0.860541	0.11534
										293-5p	1.09499	0.111027		293-5p	0.904108	0.0708545		293-5p	0.870849	0.196966
										293-3p	0.488757	0.041164		293-3p	0.344283	0.0127771		293-3p	0.395613	0.10454
										294-5p	0.937979	0.087841		294-5p	0.903893	0.106889		294-5p	0.928289	0.0773143
										294-3p	0.0934364	0.00837053		294-3p	0.0894719	0.00834615		294-3p	0.109294	0.0581319
										295-5p	0.896263	0.055718		295-5p	0.923782	0.119889		295-5p	0.938526	0.11959
										295-3p	0.128282	0.0419731		295-3p	0.117724	0.0350456		295-3p	0.109211	0.0161734
										No site	1.08642	0.119842		No site	0.95323	0.11928		No site	0.960353	0.143061
																			1	0.14626
											ND	1:100	1:10000	No site average
										290-5p-P	0.279892	0.167635	0.183993
										290-3p-P	1.03327	0.785842	0.805706
										291a-5p-P	1.09072	1.12296	0.991495
										291a-3p-P	0.223221	0.199601	0.211703
										292-5p-P	0.450281	0.327674	0.388769
										292-3p-P	0.461548	0.344534	0.403208
										291b-5p-P	1.04232	0.839717	0.988364
										291b-3p-P	1.03343	0.839675	0.860541
										293-5p-P	1.09499	0.904108	0.870849
										293-3p-P	0.488757	0.344283	0.395613
										294-5p-P	0.937979	0.903893	0.928289
										294-3p-P	0.0934364	0.0894719	0.109294
										295-5p-P	0.896263	0.923782	0.938526
										295-3p-P	0.128282	0.117724	0.109211
										No site	1.08642	0.95323	0.960353	1
											1	0.140098
