# Supplementary material for: Evolution of the miR-290–295/miR-371–373 Cluster Family Seed Repertoire
Source: PLoS One. 2014 Sep 30;9(9):e108519. doi: 10.1371/journal.pone.0108519 (PMC4182485; doi:10.1371/journal.pone.0108519)
Supplement: Dataset S2 — Supplementary Luciferase Assays Raw Data. (XLSX) [file pone.0108519.s007.xlsx]

## Sheet: 4A
			Average	Stdev	N Ave	N STD
ND	371-5p	0.628794000393337	0.324393	0.0628342	0.290005	0.0561732
	371-5p	0.279963
	371-5p	0.368824
	371-3p	0.453314	0.433778	0.0198065	0.387794	0.0177068
	371-3p	0.413712
	371-3p	0.434309
	372-5p	1.23431	1.07334	0.14254	0.959555	0.12743
	372-5p	1.0226
	372-5p	0.963113
	372-3p	0.116743	0.103526	0.0122718	0.092551	0.0109709
	372-3p	0.101342
	372-3p	0.0924924
	373-5p	0.980708	0.916275	0.0678654	0.819141	0.0606711
	373-5p	0.922685
	373-5p	0.845432
	373-3p	0.113406	0.101216	0.0105675	0.0904864	0.00944726
	373-3p	0.0946473
	373-3p	0.0955953
	pESluc poly	1.1235	1.08696	0.103676	0.971733	0.0926854
	pESluc poly	1.25496
	pESluc poly	0.958331
	pESluc poly	1.08611
	pESluc poly	1.09854
	pESluc poly	1.00033
1-100	371-5p	0.474501	0.353533	0.107677	0.316055	0.0962623		1.1235	1.11858	0.112502
	371-5p	0.268161						1.25496
	371-5p	0.317937						0.958331
	371-3p	0.384447	0.356373	0.0244691	0.318594	0.0218751		1.08611
	371-3p	0.345098						1.09854
	371-3p	0.339574						1.00033
	372-5p	1.47005	1.13456	0.290549	1.01428	0.259748		1.16953
	372-5p	0.966061						1.10861
	372-5p	0.967557						1.05126
	372-3p	0.100854	0.0936219	0.00684691	0.0836971	0.00612108		1.13468
	372-3p	0.0872401						0.981112
	372-3p	0.0927711						0.951702
	373-5p	0.873401	0.846912	0.0588665	0.757131	0.0526261		1.06541
	373-5p	0.887879						‘2.0151172628046
	373-5p	0.779454						1.22708
	373-3p	0.111947	0.102115	0.00857898	0.09129	0.00766952		1.3151
	373-3p	0.0982514						1.20325
	373-3p	0.0961475						1.28635
	pESluc poly	1.16953	1.06615	0.0868772	0.953128	0.0776674
	pESluc poly	1.10861
	pESluc poly	1.05126
	pESluc poly	1.13468
	pESluc poly	0.981112
	pESluc poly	0.951702
1-10000	371-5p	0.726451	0.406242	0.277736	0.363176	0.248293
	371-5p	0.230756
	371-5p	0.261518
	371-3p	0.753564	0.523372	0.200837	0.46789	0.179547
	371-3p	0.432657
	371-3p	0.383895
	372-5p	0.989752	1.24509	0.401603	1.1131	0.359029
	372-5p	1.03752
	372-5p	1.708
	372-3p	0.142582	0.131506	0.0150826	0.117565	0.0134837
	372-3p	0.137606
	372-3p	0.114328
	373-5p	0.916492	0.77336	0.139333	0.691377	0.124562
	373-5p	0.765425
	373-5p	0.638165
	373-3p	0.0971169	0.087668	0.00996843	0.0783743	0.00891168
	373-3p	0.0772507
	373-3p	0.0886364
	pESluc poly	1.06541	1.21944	0.0970462	1.09017	0.0867584
	pESluc poly	‘2.0151172628046
	pESluc poly	1.22708
	pESluc poly	1.3151
	pESluc poly	1.20325
	pESluc poly	1.28635
			1.11858	0.112502	1	0.100576
							Non-diluted	N Ave	N STD
							371-5p-P	0.290005	0.0561732
							371-3p-P	0.387794	0.0177068
							372-5p-P	0.959555	0.12743
							372-3p-P	0.092551	0.0109709
							373-5p-P	0.819141	0.0606711
							373-3p-P	0.0904864	0.00944726					Non-diluted	1:100	1:10000	No site average
							No site	0.971733	0.0926854				371-5p-P	0.290005	0.316055	0.363176
							1:100						371-3p-P	0.387794	0.318594	0.46789
							371-5p-P	0.316055	0.0962623				372-5p-P	0.959555	1.01428	1.1131
							371-3p-P	0.318594	0.0218751				372-3p-P	0.092551	0.0836971	0.117565
							372-5p-P	1.01428	0.259748				373-5p-P	0.819141	0.757131	0.691377
							372-3p-P	0.0836971	0.00612108				373-3p-P	0.0904864	0.09129	0.0783743
							373-5p-P	0.757131	0.0526261				No site	0.971733	0.953128	1.09017	1
							373-3p-P	0.09129	0.00766952
							No site	0.953128	0.0776674
							1:10000
							371-5p-P	0.363176	0.248293
							371-3p-P	0.46789	0.179547
							372-5p-P	1.1131	0.359029
							372-3p-P	0.117565	0.0134837
							373-5p-P	0.691377	0.124562
							373-3p-P	0.0783743	0.00891168
							No site	1.09017	0.0867584
								1	0.100576

## Sheet: 4B
		FF	RL	FF/RL	Average	STD	N Average	N STD		N Average	N STD
+371, 1:100	371-5p perfect	430104	1033613	0.4161	0.410133	0.016481	0.289132	0.0116186		0.321854	0.0129335
	371-5p perfect	722366	1844941	0.3915
	371-5p perfect	591958	1400002	0.4228
	371-3p perfect	1169300	1966902	0.5945	0.6518	0.0525032	0.459499	0.0370132		0.511503	0.0412022
	371-3p perfect	795805	1199736	0.6633
	371-3p perfect	857230	1228788	0.6976
	372-3p perfect	2390494	1922296	1.2436	1.31987	0.161522	0.930466	0.113868		1.03577	0.126755
	372-3p perfect	1782253	1472251	1.2106
	372-3p perfect	1840939	1222855	1.5054																1.3072	1.27428	0.193785
	373-3p perfect	2210519	1588730	1.3914	1.32923	0.0545768	0.93707	0.038475		1.04312	0.0428294									1.3675
	373-3p perfect	2712197	2103856	1.2892																1.5808
	373-3p perfect	1632775	1249121	1.3071																1.1345
	No site	1330043	1017491	1.3072	1.4185	0.143753	1	0.101342		1.11317	0.112811									1.1805
	No site	2123132	1552583	1.3675																1.1555
	No site	2228857	1409929	1.5808																1.2615
+∆371, 1:100	371-5p perfect	3606953	2606741	1.3837	1.30007	0.0758876	1.12382	0.0655994		1.02023	0.0595531									1.2597
	371-5p perfect	2910853	2272506	1.2809																1.5931
	371-5p perfect	2904134	2350342	1.2356																0.9829
	371-3p perfect	2466462	1879406	1.3124	1.363	0.0839454	1.17822	0.0725648		1.06962	0.0658766									1.43
	371-3p perfect	2233598	1696336	1.3167																1.0382
	371-3p perfect	2744663	1880054	1.4599
	372-3p perfect	243050	1413617	0.1719	0.162867	0.0120384	0.140787	0.0104063		0.12781	0.0094472
	372-3p perfect	274365	1637542	0.1675
	372-3p perfect	226355	1516703	0.1492
	373-3p perfect	303291	1602779	0.1892	0.189933	0.00972077	0.164184	0.00840291		0.149051	0.00762842
	373-3p perfect	359179	1989150	0.1806
	373-3p perfect	435069	2175876	0.2
	No site	2216647	1953928	1.1345	1.15683	0.023029	1	0.0199069		0.907831	0.0180721
	No site	2672295	2263620	1.1805
	No site	3373529	2919533	1.1555
+371-373, 1:100	371-5p perfect	842967	2578524	0.3269	0.347367	0.0195717	0.253287	0.014271		0.272598	0.015359
	371-5p perfect	955895	2612450	0.3659
	371-5p perfect	769688	2203511	0.3493
	371-3p perfect	1214519	2175276	0.5583	0.577933	0.089873	0.421408	0.0655322		0.453536	0.0705283
	371-3p perfect	1348655	2699891	0.4995
	371-3p perfect	998307	1476804	0.676
	372-3p perfect	352112	2429158	0.145	0.172733	0.024018	0.125951	0.017513		0.135553	0.0188482
	372-3p perfect	276456	1481090	0.1867
	372-3p perfect	286292	1534970	0.1865
	373-3p perfect	529897	4890552	0.1084	0.123767	0.0167977	0.0902462	0.0122483		0.0971265	0.0131821
	373-3p perfect	527788	4356278	0.1212
	373-3p perfect	393418	2776815	0.1417
	No site	2753488	2182625	1.2615	1.37143	0.191971	1	0.139978		1.07624	0.15065
	No site	2778581	2205780	1.2597
	No site	3042768	1909931	1.5931
+pArgP, 1:100	371-5p perfect	3492179	2515439	1.3883	1.21327	0.168398	1.05468	0.146386		0.952117	0.132151
	371-5p perfect	2541322	2119342	1.1991
	371-5p perfect	2336553	2220124	1.0524
	371-3p perfect	2373988	1812023	1.3101	1.3181	0.0763151	1.14581	0.0663398		1.03439	0.0598887
	371-3p perfect	2498394	1786932	1.3981
	371-3p perfect	2431166	1951063	1.2461
	372-3p perfect	1762415	1360661	1.2953	1.25907	0.184833	1.09449	0.160673		0.988059	0.145049
	372-3p perfect	2428788	1706744	1.4231
	372-3p perfect	2311217	2182957	1.0588
	373-3p perfect	2656365	2153472	1.2335	1.1653	0.0964494	1.01298	0.0838423		0.914475	0.0756891
	373-3p perfect	3007781	2741490	1.0971
	373-3p perfect	3786894	4888185	‘0.7747
	No site	1678333	1707506	0.9829	1.15037	0.243743	1	0.211883		0.902756	0.191278
	No site	2833837	1981645	1.43
	No site	2206986	2125743	1.0382
					1.27428	0.193785				1	0.152073
+miR-371	N Average	N STD		+∆371	N Average	N STD
371 5p perfect	0.321854	0.0129335		371 5p perfect	1.02023	0.0595531
371 3p perfect	0.511503	0.0412022		371 3p perfect	1.06962	0.0658766
372 3p perfect	1.03577	0.126755		372 3p perfect	0.12781	0.0094472
373 3p perfect	1.04312	0.0428294		373 3p perfect	0.149051	0.00762842
No site	1.11317	0.112811		No site	0.907831	0.0180721
															+miR-371	+∆371	+miR-371-373	+Empty vector	No site (pooled)
+miR-371-373	N Average	N STD		+Empty vector	N Average	N STD								371 5p perfect	0.321854	1.02023	0.272598	0.952117
371 5p perfect	0.272598	0.015359		371 5p perfect	0.952117	0.132151								371 3p perfect	0.511503	1.06962	0.453536	1.03439
371 3p perfect	0.453536	0.0705283		371 3p perfect	1.03439	0.0598887								372 3p perfect	1.03577	0.12781	0.135553	0.988059
372 3p perfect	0.135553	0.0188482		372 3p perfect	0.988059	0.145049								373 3p perfect	1.04312	0.149051	0.0971265	0.914475
373 3p perfect	0.0971265	0.0131821		373 3p perfect	0.914475	0.0756891								No site	1.11317	0.907831	1.07624	0.902756	1
No site	1.07624	0.15065		No site	0.902756	0.191278
