# Supplementary material for: Evolution of the miR-290–295/miR-371–373 Cluster Family Seed Repertoire
Source: PLoS One. 2014 Sep 30;9(9):e108519. doi: 10.1371/journal.pone.0108519 (PMC4182485; doi:10.1371/journal.pone.0108519)
Supplement: Dataset S4 — Supplementary Luciferase Assays Raw Data. (XLSX) [file pone.0108519.s009.xlsx]

## Sheet: Fig. 6
		FF	RL	FF/RL	Average	STD	N Average	N STD					SWI 26		FF	RL	FF/RL		SWI 66	FF	RL	FF/RL
WT	292-iso2-1C-bulg 5:3	1925231	4132882	0.4658	0.478735	0.0385577	0.355501	0.0286323					J1 ESC 1:100	293-1C-bulg 4mer	681124	7343308	0.0928		292-iso2-1C-bulg 5:3	1478903	4216148	0.3508
	292-iso2-1C-bulg 5:3	2594449	5733644	0.4525										293-1C-bulg 4mer	87060	1348317	0.0646		292-iso2-1C-bulg 5:3	2122262	9110225	0.233
	292-iso2-1C-bulg 5:3	2618259	5224474	0.5012										293-1C-bulg 4mer	1168512	14421500	0.081		292-iso2-1C-bulg 5:3	1754181	4117682	0.426
				0.439935										293-1,2C-bulg 4mer	7854545	13097235	0.5997		292-iso2-1,2C-bulg 5:3	7689346	7567617	1.0161
	SWI 66	WT	0.797391	0.292203001755902										293-1,2C-bulg 4mer	7524603	12629503	0.5958		292-iso2-1,2C-bulg 5:3	9405871	10481204	0.8974
				0.534242										293-1,2C-bulg 4mer	9640050	15649800	0.616		292-iso2-1,2C-bulg 5:3	4601981	4151524	1.1085
	292-iso2-1,2C-bulg 5:3	8396486	5301379	1.5838	1.26256	0.195721	0.937556	0.145339						No site	22315	13457380	0.0017		No site	8755889	7411840	1.1813
	292-iso2-1,2C-bulg 5:3	5127191	4744431	1.0807										No site	4614990	7386287	0.6248		No site	7066825	4557711	1.5505
	292-iso2-1,2C-bulg 5:3	6052298	5399237	1.121										No site	12347120	17411916	0.7091		No site	7132777	8331232	0.8561
				1.27428									KO ESC 1:100	293-1C-bulg 4mer	2267501	2420541	0.9368		292-iso2-1C-bulg 5:3	5810017	7850890	0.74
	SWI 66	WT	0.797391	1.12542										293-1C-bulg 4mer	2589675	2886510	0.8972		292-iso2-1C-bulg 5:3	3221451	3487863	0.9236
				1.39016										293-1C-bulg 4mer	10481	1873	5.5944		292-iso2-1C-bulg 5:3	3255241	3684615	0.8835
	293-1C-bulg 4mer	SWI 26		0.175674	0.150433	0.0268099	0.111709	0.0199086						293-1,2C-bulg 4mer	1817869	2038476	0.8918		292-iso2-1,2C-bulg 5:3	2551147	3248954	0.7852
	293-1C-bulg 4mer			0.12229										293-1,2C-bulg 4mer	2359622	2500585	0.9436		292-iso2-1,2C-bulg 5:3	3284385	4130844	0.7951
	293-1C-bulg 4mer			0.153336										293-1,2C-bulg 4mer	2379627	2695451	0.8828		292-iso2-1,2C-bulg 5:3	2762052	3299547	0.8371
	293-1,2C-bulg 4mer	WT	0.528252	1.13525	1.14308	0.0202849	0.84883	0.0150633						No site	2480708	2252466	1.1013		No site	2741877	3703760	0.7403
	293-1,2C-bulg 4mer			1.12787										No site	2289227	2377081	0.963		No site	2336571	3380998	0.6911
	293-1,2C-bulg 4mer			1.16611										No site	3055370	2481574	1.2312		No site	2851132	3910468	0.7291
	No site	8037183	5377433	1.4946	1.34665	0.18253	1	0.135544
	No site	7354386	4886459	1.5051
	No site	9773091	5318354	1.8376
				1.48146
	SWI 66	WT	0.797391	1.94446675631985
				1.07363
	SWI 26	WT	0.528252	1.18277
				1.34235
KO	292-iso2-1C-bulg 5:3	1971417	2772451	0.7111	0.771588	0.089746	1.11453	0.129635
	292-iso2-1C-bulg 5:3	2993008	4286007	0.6983
	292-iso2-1C-bulg 5:3	1933642	3638260	0.5315
				0.711366
	SWI 66	KO	1.04025	0.887862
				0.849313
	292-iso2-1,2C-bulg 5:3	3688091	4120875	0.895	0.806393	0.0523745	1.1648	0.0756529
	292-iso2-1,2C-bulg 5:3	3716004	4443649	0.8363
	292-iso2-1,2C-bulg 5:3	4166843	5320359	0.7832								J1	N Average	N STD		KO
				0.754817								3-7CG-B	0.355501	0.0286323		3-7CG-B	1.11453	0.129635
	SWI 66	KO	1.04025	0.764334								4-7CG-B	0.937556	0.145339		4-7CG-B	1.1648	0.0756529
				0.804709								4-7CGC-B	0.111709	0.0199086		4-7CGC-B	0.834775	0.0254906
	293-1C-bulg 4mer	SWI 26		0.590393	0.577915	0.0176471	0.834775	0.0254906				5-7CGC-B	0.84883	0.0150633		5-7CGC-B	0.824822	0.0298724
	293-1C-bulg 4mer			0.565436								No site	1	0.135544		No site	1	0.0640736
	293-1C-bulg 4mer
	293-1,2C-bulg 4mer	KO	1.58674	0.562033	0.571024	0.0206807	0.824822	0.0298724
	293-1,2C-bulg 4mer			0.594678
	293-1,2C-bulg 4mer			0.556361
	No site	3943289	5628873	0.7005	0.6923	0.0443581	1	0.0640736
	No site	3579885	5261422	0.6804
	No site	3919496	5631243	0.696
				0.711654
	SWI 66	KO	1.04025	0.664358
				0.700888									WT ES cells	KO ES cells
				0.694065								3-7CG-B	0.355501	1.11453
	SWI 26	KO	1.58674	0.606905								4-7CG-B	0.937556	1.1648
				0.775931								4-7CGC-B	0.111709	0.834775
												5-7CGC-B	0.84883	0.824822
												No site	1	1
