# Supplementary material for: Evolution of the miR-290–295/miR-371–373 Cluster Family Seed Repertoire
Source: PLoS One. 2014 Sep 30;9(9):e108519. doi: 10.1371/journal.pone.0108519 (PMC4182485; doi:10.1371/journal.pone.0108519)
Supplement: Sequence S1 — Annotated plasmid sequences in GenBank format: sequence of plasmid pArg-FF-P. (GB) [file pone.0108519.s012.gb]

LOCUS       pArg-FF                 8059 bp    DNA     circular UNA 18-MAR-2014
DEFINITION  firefly luciferase PCR lift (bases 4 to 1682) inserted into pArgoN
            (bases 3788 to 3772).
ACCESSION
VERSION
KEYWORDS    .
SOURCE      .
  ORGANISM  
            .
FEATURES             Location/Qualifiers
     CAAT_signal     2619..2623
                     /created_by="User"
                     /note="Geneious name: CAAT box"
     misc_feature    3773..5443
                     /note="Geneious name: firefly luciferase PCR lift"
                     /note="Geneious type: Inserted sequence"
     TATA_signal     2681..2688
                     /created_by="User"
                     /note="Geneious name: TATA box"
     enhancer        2064..2427
                     /note="Geneious name: CMV-IE"
     ligation        3769..3772
                     /note="Geneious name: Ligation"
     exon            2708..2797
                     /created_by="User"
                     /note="Geneious name: chick-beta-actin-exon1"
     exon            3720..>3768
                     /created_by="User"
                     /note="Geneious name: hs-b-glo exon3 fragment"
     intron          2798..3674
                     /created_by="User"
                     /note="Geneious name: chick-beta-actin-intron"
     intron          3675..>3768
                     /modified_by="User"
                     /note="Geneious name: human-beta-globin"
     misc_feature    2743
                     /created_by="User"
                     /note="Geneious name: first base of cDNA"
     misc_feature    2708
                     /created_by="User"
                     /note="Geneious name: putative start site gb annotation"
     primer_bind     5368..5389
                     /created_by="primer3"
                     /%GC="36.36"
                     /Tm="59.36"
                     /Hairpin="3.0"
                     /Primer-Dimer="2.0"
                     /Monovalent_Salt_Concentration="50.0"
                     /Divalent_Salt_Concentration="5.0"
                     /DNTP_Concentration="0.2"
                     /Sequence="ACGCAAGAAAAATCAGAGAGAT"
                     /.hidden_source_urn="urn:local:houbaviy:1270840971962.5"
                     /annotation_group="PrimerPlugin
                     Group0_urn:local:houbaviy:1238616337143.102"
                     /note="Geneious name: rpAST7"
     primer_bind     4733..4752
                     /created_by="primer3"
                     /%GC="55.0"
                     /Tm="59.98"
                     /Hairpin="3.0"
                     /Primer-Dimer="0.0"
                     /Monovalent_Salt_Concentration="50.0"
                     /Divalent_Salt_Concentration="5.0"
                     /DNTP_Concentration="0.2"
                     /Product_Size="609.0"
                     /Pair_Hairpin="5.0"
                     /Pair_Primer-Dimer="1.0"
                     /Pair_Tm_Diff="0.0"
                     /Sequence="CTCTAAGGAAGTCGGGGAAG"
                     /annotation_group="PrimerPlugin
                     Group3_urn:local:houbaviy:1238616337143.102"
                     /.hidden_source_urn="urn:local:houbaviy:1272058625214.11"
                     /note="Geneious name: pESluc - ffluc_qamp_fwd"
     misc_feature    complement(5521..5540)
                     /created_by="primer3"
                     /%GC="50.0"
                     /Tm="62.38"
                     /Hairpin="4.0"
                     /Primer-Dimer="3.0"
                     /Monovalent_Salt_Concentration="50.0"
                     /Divalent_Salt_Concentration="5.0"
                     /DNTP_Concentration="0.2"
                     /Sequence="ATTTGTGAGCCAGGGCATTG"
                     /.hidden_source_urn="urn:local:houbaviy:1270841045187.10"
                     /annotation_group="PrimerPlugin
                     Group1_urn:local:houbaviy:1238616337143.102"
                     /note="Geneious name: rpaAT3"
                     /note="Geneious type: primer_bind_reverse"
     misc_feature    complement(5322..5341)
                     /created_by="primer3"
                     /%GC="45.0"
                     /Tm="59.98"
                     /Hairpin="4.0"
                     /Primer-Dimer="0.0"
                     /Monovalent_Salt_Concentration="50.0"
                     /Divalent_Salt_Concentration="5.0"
                     /DNTP_Concentration="0.2"
                     /Product_Size="609.0"
                     /Pair_Hairpin="5.0"
                     /Pair_Primer-Dimer="1.0"
                     /Pair_Tm_Diff="0.0"
                     /Sequence="ACTTCGTCCACAAACACAAC"
                     /annotation_group="PrimerPlugin
                     Group3_urn:local:houbaviy:1238616337143.102"
                     /.hidden_source_urn="urn:local:houbaviy:1272058645616.14"
                     /note="Geneious name: pESluc - ffluc_qamp_rev"
                     /note="Geneious type: primer_bind_reverse"
     misc_feature    6211..6734
                     /note="Geneious name: PGKpromoter"
                     /note="Geneious type: promoter uukaryotic"
     misc_feature    2428..2707
                     /modified_by="User"
                     /note="Geneious name: pbA"
                     /note="Geneious type: promoter uukaryotic"
     CDS             3777..5426
                     /vntifkey=4
                     /label="Ff-luc"
                     /modified_by="User"
                     /note="Geneious name: Firefly luciferase"
     CDS             1057..1915
                     /note="Geneious name: AmpR"
     CDS             6762..7361
                     /modified_by="User"
                     /note="Geneious name: puro"
     misc_feature    489^490
                     /Original_Bases="T"
                     /note="Geneious name: T"
                     /note="Geneious type: Editing History Deletion"
     misc_feature    2429^2430
                     /Original_Bases="C"
                     /note="Geneious name: C"
                     /note="Geneious type: Editing History Deletion"
     misc_feature    6569^6570
                     /Original_Bases="G"
                     /note="Geneious name: G"
                     /note="Geneious type: Editing History Deletion"
     polyA_signal    5474..6010
                     /note="Geneious name: Glo-polyA"
     polyA_signal    7435..7896
                     /note="Geneious name: PGKpolyA"
     polyA_signal    5616..5621
                     /note="Geneious name: Glo-pAsig"
     misc_feature    736
                     /Original_Bases="C"
                     /note="Geneious name: C"
                     /note="Geneious type: Editing History Replacement"
     misc_feature    3580
                     /Original_Bases="T"
                     /note="Geneious name: T"
                     /note="Geneious type: Editing History Replacement"
     misc_feature    3604
                     /Original_Bases="T"
                     /note="Geneious name: T"
                     /note="Geneious type: Editing History Replacement"
     misc_feature    5992
                     /Original_Bases="T"
                     /note="Geneious name: T"
                     /note="Geneious type: Editing History Replacement"
     motif           3700..3715
                     /created_by="User"
                     /note="Geneious name: polypyrimidine tract"
     motif           3685..3689
                     /created_by="User"
                     /note="Geneious name: branch"
     motif           3718..3719
                     /created_by="User"
                     /note="Geneious name: SA"
     motif           2798..2799
                     /created_by="User"
                     /note="Geneious name: SA"
     misc_feature    5449..5472
                     /Original_Bases
                     /note="Geneious name: "
                     /note="Geneious type: Editing History Insertion"
     misc_feature    6204..6208
                     /Original_Bases
                     /note="Geneious name: "
                     /note="Geneious type: Editing History Insertion"
     misc_feature    108
                     /Original_Bases
                     /note="Geneious name: "
                     /note="Geneious type: Editing History Insertion"
     misc_feature    491
                     /Original_Bases
                     /note="Geneious name: "
                     /note="Geneious type: Editing History Insertion"
     misc_feature    2046
                     /Original_Bases
                     /note="Geneious name: "
                     /note="Geneious type: Editing History Insertion"
     misc_feature    2550
                     /Original_Bases
                     /note="Geneious name: "
                     /note="Geneious type: Editing History Insertion"
     misc_feature    3449
                     /Original_Bases
                     /note="Geneious name: "
                     /note="Geneious type: Editing History Insertion"
     misc_feature    3498
                     /Original_Bases
                     /note="Geneious name: "
                     /note="Geneious type: Editing History Insertion"
     misc_feature    3599
                     /Original_Bases
                     /note="Geneious name: "
                     /note="Geneious type: Editing History Insertion"
     misc_feature    5749
                     /Original_Bases
                     /note="Geneious name: "
                     /note="Geneious type: Editing History Insertion"
     misc_feature    5776
                     /Original_Bases
                     /note="Geneious name: "
                     /note="Geneious type: Editing History Insertion"
     misc_feature    6571
                     /Original_Bases
                     /note="Geneious name: "
                     /note="Geneious type: Editing History Insertion"
     misc_feature    6580
                     /Original_Bases
                     /note="Geneious name: "
                     /note="Geneious type: Editing History Insertion"
     primer          6194..6218
                     /note="Geneious name: argf1"
     primer          complement(1702..1721)
                     /note="Geneious name: argr5"
     primer          complement(3383..3402)
                     /note="Geneious name: argr7"
     primer          complement(1..20)
                     /note="Geneious name: argr3"
     primer          complement(5542..5561)
                     /note="Geneious name: argur"
     primer          complement(2513..2532)
                     /note="Geneious name: argr6"
     primer          complement(7220..7239)
                     /note="Geneious name: argr2"
     primer          662..681
                     /note="Geneious name: argf4"
     primer          complement(842..861)
                     /note="Geneious name: argr4"
     primer          2363..2382
                     /note="Geneious name: argf6"
     primer          7040..7059
                     /note="Geneious name: argf2"
     primer          1502..1521
                     /note="Geneious name: argf5"
     primer          3672..3691
                     /note="Geneious name: arguf"
     primer          3203..3222
                     /note="Geneious name: argf7"
     primer          7880..7899
                     /note="Geneious name: argf3"
     primer          complement(6373..6392)
                     /note="Geneious name: argr1"
     misc_feature    5460..5465
                     /Recognition_pattern="GAGCT^C"
                     /annotation_group="GAGCTC"
                     /note="Geneious name: SacI"
                     /note="Geneious type: restriction site"
     misc_feature    3768..3773
                     /Recognition_pattern="G^AATTC"
                     /annotation_group="GAATTC"
                     /note="Geneious name: EcoRI"
                     /note="Geneious type: restriction site"
     misc_feature    2905..2910
                     /Recognition_pattern="GGGCC^C"
                     /annotation_group="GGGCCC"
                     /note="Geneious name: ApaI"
                     /note="Geneious type: restriction site"
     misc_feature    7908..7913
                     /Recognition_pattern="GGTAC^C"
                     /annotation_group="GGTACC"
                     /note="Geneious name: KpnI"
                     /note="Geneious type: restriction site"
     misc_feature    1494..1499
                     /Recognition_pattern="CGAT^CG"
                     /annotation_group="CGATCG"
                     /note="Geneious name: PvuI"
                     /note="Geneious type: restriction site"
     misc_feature    5448..5453
                     /Recognition_pattern="G^GATCC"
                     /annotation_group="GGATCC"
                     /note="Geneious name: BamHI"
                     /note="Geneious type: restriction site"
     misc_feature    5466..5473
                     /Recognition_pattern="GC^GGCCGC"
                     /annotation_group="GCGGCCGC"
                     /note="Geneious name: NotI"
                     /note="Geneious type: restriction site"
     misc_feature    6005..6010
                     /Recognition_pattern="CTGCA^G"
                     /annotation_group="CTGCAG"
                     /note="Geneious name: PstI"
                     /note="Geneious type: restriction site"
     misc_feature    7926..7931
                     /Recognition_pattern="CTGCA^G"
                     /annotation_group="CTGCAG"
                     /note="Geneious name: PstI"
                     /note="Geneious type: restriction site"
     misc_feature    56..61
                     /Recognition_pattern="CAG^CTG"
                     /annotation_group="CAGCTG"
                     /note="Geneious name: PvuII"
                     /note="Geneious type: restriction site"
     misc_feature    6747..6752
                     /Recognition_pattern="CAG^CTG"
                     /annotation_group="CAGCTG"
                     /note="Geneious name: PvuII"
                     /note="Geneious type: restriction site"
     misc_feature    7432..7437
                     /Recognition_pattern="CCC^GGG"
                     /annotation_group="CCCGGG"
                     /note="Geneious name: SmaI"
                     /note="Geneious type: restriction site"
     misc_feature    7914..7919
                     /Recognition_pattern="CCC^GGG"
                     /annotation_group="CCCGGG"
                     /note="Geneious name: SmaI"
                     /note="Geneious type: restriction site"
     misc_feature    6741..6746
                     /Recognition_pattern="C^TCGAG"
                     /annotation_group="CTCGAG"
                     /note="Geneious name: XhoI"
                     /note="Geneious type: restriction site"
     misc_feature    7902..7907
                     /Recognition_pattern="C^TCGAG"
                     /annotation_group="CTCGAG"
                     /note="Geneious name: XhoI"
                     /note="Geneious type: restriction site"
ORIGIN      
        1 cacattaatt gcgttgcgct cactgcccgc tttccagtcg ggaaacctgt cgtgccagct
       61 gcattaatga atcggccaac gcgcggggag aggcggtttg cgtattgggc gctcttccgc
      121 ttcctcgctc actgactcgc tgcgctcggt cgttcggctg cggcgagcgg tatcagctca
      181 ctcaaaggcg gtaatacggt tatccacaga atcaggggat aacgcaggaa agaacatgtg
      241 agcaaaaggc cagcaaaagg ccaggaaccg taaaaaggcc gcgttgctgg cgtttttcca
      301 taggctccgc ccccctgacg agcatcacaa aaatcgacgc tcaagtcaga ggtggcgaaa
      361 cccgacagga ctataaagat accaggcgtt tccccctgga agctccctcg tgcgctctcc
      421 tgttccgacc ctgccgctta ccggatacct gtccgccttt ctcccttcgg gaagcgtggc
      481 gctttctcat agctcacgct gtaggtatct cagttcggtg taggtcgttc gctccaagct
      541 gggctgtgtg cacgaacccc ccgttcagcc cgaccgctgc gccttatccg gtaactatcg
      601 tcttgagtcc aacccggtaa gacacgactt atcgccactg gcagcagcca ctggtaacag
      661 gattagcaga gcgaggtatg taggcggtgc tacagagttc ttgaagtggt ggcctaacta
      721 cggctacact agaagaacag tatttggtat ctgcgctctg ctgaagccag ttaccttcgg
      781 aaaaagagtt ggtagctctt gatccggcaa acaaaccacc gctggtagcg gtggtttttt
      841 tgtttgcaag cagcagatta cgcgcagaaa aaaaggatct caagaagatc ctttgatctt
      901 ttctacgggg tctgacgctc agtggaacga aaactcacgt taagggattt tggtcatgag
      961 attatcaaaa aggatcttca cctagatcct tttaaattaa aaatgaagtt ttaaatcaat
     1021 ctaaagtata tatgagtaaa cttggtctga cagttaccaa tgcttaatca gtgaggcacc
     1081 tatctcagcg atctgtctat ttcgttcatc catagttgcc tgactccccg tcgtgtagat
     1141 aactacgata cgggagggct taccatctgg ccccagtgct gcaatgatac cgcgagaccc
     1201 acgctcaccg gctccagatt tatcagcaat aaaccagcca gccggaaggg ccgagcgcag
     1261 aagtggtcct gcaactttat ccgcctccat ccagtctatt aattgttgcc gggaagctag
     1321 agtaagtagt tcgccagtta atagtttgcg caacgttgtt gccattgcta caggcatcgt
     1381 ggtgtcacgc tcgtcgtttg gtatggcttc attcagctcc ggttcccaac gatcaaggcg
     1441 agttacatga tcccccatgt tgtgcaaaaa agcggttagc tccttcggtc ctccgatcgt
     1501 tgtcagaagt aagttggccg cagtgttatc actcatggtt atggcagcac tgcataattc
     1561 tcttactgtc atgccatccg taagatgctt ttctgtgact ggtgagtact caaccaagtc
     1621 attctgagaa tagtgtatgc ggcgaccgag ttgctcttgc ccggcgtcaa tacgggataa
     1681 taccgcgcca catagcagaa ctttaaaagt gctcatcatt ggaaaacgtt cttcggggcg
     1741 aaaactctca aggatcttac cgctgttgag atccagttcg atgtaaccca ctcgtgcacc
     1801 caactgatct tcagcatctt ttactttcac cagcgtttct gggtgagcaa aaacaggaag
     1861 gcaaaatgcc gcaaaaaagg gaataagggc gacacggaaa tgttgaatac tcatactctt
     1921 cctttttcaa tattattgaa gcatttatca gggttattgt ctcatgagcg gatacatatt
     1981 tgaatgtatt tagaaaaata aacaaatagg ggttccgcgc acatttcccc gaaaagtgcc
     2041 acctgggtcg acattgatta ttgactagtt attaatagta atcaattacg gggtcattag
     2101 ttcatagccc atatatggag ttccgcgtta cataacttac ggtaaatggc ccgcctggct
     2161 gaccgcccaa cgacccccgc ccattgacgt caataatgac gtatgttccc atagtaacgc
     2221 caatagggac tttccattga cgtcaatggg tggagtattt acggtaaact gcccacttgg
     2281 cagtacatca agtgtatcat atgccaagta cgccccctat tgacgtcaat gacggtaaat
     2341 ggcccgcctg gcattatgcc cagtacatga ccttatggga ctttcctact tggcagtaca
     2401 tctacgtatt agtcatcgct attaccatgg tcgaggtgag ccccacgttc tgcttcactc
     2461 tccccatctc ccccccctcc ccacccccaa ttttgtattt atttattttt taattatttt
     2521 gtgcagcgat gggggcgggg gggggggggg gcgcgcgcca ggcggggcgg ggcggggcga
     2581 ggggcggggc ggggcgaggc ggagaggtgc ggcggcagcc aatcagagcg gcgcgctccg
     2641 aaagtttcct tttatggcga ggcggcggcg gcggcggccc tataaaaagc gaagcgcgcg
     2701 gcgggcggga gtcgctgcgt tgccttcgcc ccgtgccccg ctccgcgccg cctcgcgccg
     2761 cccgccccgg ctctgactga ccgcgttact cccacaggtg agcgggcggg acggcccttc
     2821 tcctccgggc tgtaattagc gcttggttta atgacggctc gtttcttttc tgtggctgcg
     2881 tgaaagcctt aaagggctcc gggagggccc tttgtgcggg ggggagcggc tcggggggtg
     2941 cgtgcgtgtg tgtgtgcgtg gggagcgccg cgtgcggccc gcgctgcccg gcggctgtga
     3001 gcgctgcggg cgcggcgcgg ggctttgtgc gctccgcgtg tgcgcgaggg gagcgcggcc
     3061 gggggcggtg ccccgcggtg cgggggggct gcgaggggaa caaaggctgc gtgcggggtg
     3121 tgtgcgtggg ggggtgagca gggggtgtgg gcgcggcggt cgggctgtaa cccccccctg
     3181 cacccccctc cccgagttgc tgagcacggc ccggcttcgg gtgcggggct ccgtgcgggg
     3241 cgtggcgcgg ggctcgccgt gccgggcggg gggtggcggc aggtgggggt gccgggcggg
     3301 gcggggccgc ctcgggccgg ggagggctcg ggggaggggc gcggcggccc cggagcgccg
     3361 gcggctgtcg aggcgcggcg agccgcagcc attgcctttt atggtaatcg tgcgagaggg
     3421 cgcagggact tcctttgtcc caaatctgtg cggagccgaa atctgggagg cgccgccgca
     3481 ccccctctag cgggcgcggg gcgaagcggt gcggcgccgg caggaaggaa atgggcgggg
     3541 agggccttcg tgcgtcgccg cgccgccgtc cccttctccc tctccagcct cggggctgtc
     3601 cgcgggggga cggctgcctt cgggggggac ggggcagggc ggggttcggc ttctggcgtg
     3661 tgaccggcgg ctctagagcc tctgctaacc atgttcatgc cttcttcttt ttcctacagc
     3721 tcctgggcaa cgtgctggtt attgtgctgt ctcatcattt tggcaaagaa ttcaccatgg
     3781 aagacgccaa aaacataaag aaaggcccgg cgccattcta tccgctggaa gatggaaccg
     3841 ctggagagca actgcataag gctatgaaga gatacgccct ggttcctgga acaattgctt
     3901 ttacagatgc acatatcgag gtggacatca cttacgctga gtacttcgaa atgtccgttc
     3961 ggttggcaga agctatgaaa cgatatgggc tgaatacaaa tcacagaatc gtcgtatgca
     4021 gtgaaaactc tcttcaattc tttatgccgg tgttgggcgc gttatttatc ggagttgcag
     4081 ttgcgcccgc gaacgacatt tataatgaac gtgaattgct caacagtatg ggcatttcgc
     4141 agcctaccgt ggtgttcgtt tccaaaaagg ggttgcaaaa aattttgaac gtgcaaaaaa
     4201 agctcccaat catccaaaaa attattatca tggattctaa aacggattac cagggatttc
     4261 agtcgatgta cacgttcgtc acatctcatc tacctcccgg ttttaatgaa tacgattttg
     4321 tgccagagtc cttcgatagg gacaagacaa ttgcactgat catgaactcc tctggatcta
     4381 ctggtctgcc taaaggtgtc gctctgcctc atagaactgc ctgcgtgaga ttctcgcatg
     4441 ccagagatcc tatttttggc aatcaaatca ttccggatac tgcgatttta agtgttgttc
     4501 cattccatca cggttttgga atgtttacta cactcggata tttgatatgt ggatttcgag
     4561 tcgtcttaat gtatagattt gaagaagagc tgtttctgag gagccttcag gattacaaga
     4621 ttcaaagtgc gctgctggtg ccaaccctat tctccttctt cgccaaaagc actctgattg
     4681 acaaatacga tttatctaat ttacacgaaa ttgcttctgg tggcgctccc ctctctaagg
     4741 aagtcgggga agcggttgcc aagaggttcc atctgccagg tatcaggcaa ggatatgggc
     4801 tcactgagac tacatcagct attctgatta cacccgaggg ggatgataaa ccgggcgcgg
     4861 tcggtaaagt tgttccattt tttgaagcga aggttgtgga tctggatacc gggaaaacgc
     4921 tgggcgttaa tcaaagaggc gaactgtgtg tgagaggtcc tatgattatg tccggttatg
     4981 taaacaatcc ggaagcgacc aacgccttga ttgacaagga tggatggcta cattctggag
     5041 acatagctta ctgggacgaa gacgaacact tcttcatcgt tgaccgcctg aagtctctga
     5101 ttaagtacaa aggctatcag gtggctcccg ctgaattgga atccatcttg ctccaacacc
     5161 ccaacatctt cgacgcaggt gtcgcaggtc ttcccgacga tgacgccggt gaacttcccg
     5221 ccgccgttgt tgttttggag cacggaaaga cgatgacgga aaaagagatc gtggattacg
     5281 tcgccagtca agtaacaacc gcgaaaaagt tgcgcggagg agttgtgttt gtggacgaag
     5341 taccgaaagg tcttaccgga aaactcgacg caagaaaaat cagagagatc ctcataaagg
     5401 ccaagaaggg cggaaagatc gccgtgtaat tctagagtcg ggcggccgga tccgctagcg
     5461 agctcgcggc cgcactcctc aggtgcaggc tgcctatcag aaggtggtgg ctggtgtggc
     5521 caatgccctg gctcacaaat accactgaga tctttttccc tctgccaaaa attatgggga
     5581 catcatgaag ccccttgagc atctgacttc tggctaataa aggaaattta ttttcattgc
     5641 aatagtgtgt tggaattttt tgtgtctctc actcggaagg acatatggga gggcaaatca
     5701 tttaaaacat cagaatgagt atttggttta gagtttggca acatatgccc atatgctggc
     5761 tgccatgaac aaaggttggc tataaagagg tcatcagtat atgaaacagc cccctgctgt
     5821 ccattcctta ttccatagaa aagccttgac ttgaggttag atttttttta tattttgttt
     5881 tgtgttattt ttttctttaa catccctaaa attttcctta catgttttac tagccagatt
     5941 tttcctcctc tcctgactac tcccagtcat agctgtccct cttctcttat ggagatccct
     6001 cgacctgcag cccaagcttg gcgtaatcat ggtcatagct gtttcctgtg tgaaattgtt
     6061 atccgctcac aattccacac aacatacgag ccggaagcat aaagtgtaaa gcctggggtg
     6121 cctaatgagt gagctaactc acattaattg cgttgcgctc actgcccgct ttccagtcgg
     6181 gaaacctgtc gtgccagcgg atcgatcccg tcgaccattc taccgggtag gggaggcgct
     6241 tttcccaagg cagtctggag catgcgcttt agcagccccg ctggcacttg gcgctacaca
     6301 agtggcctct ggcctcgcac acattccaca tccaccggta gcgccaaccg gctccgttct
     6361 ttggtggccc cttcgcgcca ccttctactc ctcccctagt caggaagttc ccccccgccc
     6421 cgcagctcgc gtcgtgcagg acgtgacaaa tggaagtagc acgtctcact agtctcgtgc
     6481 agatggacag caccgctgag caatggaagc gggtaggcct ttggggcagc ggccaatagc
     6541 agctttgctc cttcgctttc tgggctcaga ggctgggaag gggtgggtcc gggggcgggc
     6601 tcaggggcgg gctcaggggc ggggcgggcg cccgaaggtc ctccggaggc ccggcattct
     6661 gcacgcttca aaagcgcacg tctgccgcgc tgttctcctc ttcctcatct ccgggccttt
     6721 cgacctgcat ccatctagat ctcgagcagc tgaagcttac catgaccgag tacaagccca
     6781 cggtgcgcct cgccacccgc gacgacgtcc ccagggccgt acgcaccctc gccgccgcgt
     6841 tcgccgacta ccccgccacg cgccacaccg tcgatccgga ccgccacatc gagcgggtca
     6901 ccgagctgca agaactcttc ctcacgcgcg tcgggctcga catcggcaag gtgtgggtcg
     6961 cggacgacgg cgccgcggtg gcggtctgga ccacgccgga gagcgtcgaa gcgggggcgg
     7021 tgttcgccga gatcggcccg cgcatggccg agttgagcgg ttcccggctg gccgcgcagc
     7081 aacagatgga aggcctcctg gcgccgcacc ggcccaagga gcccgcgtgg ttcctggcca
     7141 ccgtcggcgt ctcgcccgac caccagggca agggtctggg cagcgccgtc gtgctccccg
     7201 gagtggaggc ggccgagcgc gccggggtgc ccgccttcct ggagacctcc gcgccccgca
     7261 acctcccctt ctacgagcgg ctcggcttca ccgtcaccgc cgacgtcgag gtgcccgaag
     7321 gaccgcgcac ctggtgcatg acccgcaagc ccggtgcctg acgcccgccc cacgacccgc
     7381 agcgcccgac cgaaaggagc gcacgacccc atgcatcgat gatatcagat ccccgggatg
     7441 cagaaattga tgatctatta aacaataaag atgtccacta aaatggaagt ttttcctgtc
     7501 atactttgtt aagaagggtg agaacagagt acctacattt tgaatggaag gattggagct
     7561 acgggggtgg gggtggggtg ggattagata aatgcctgct ctttactgaa ggctctttac
     7621 tattgcttta tgataatgtt tcatagttgg atatcataat ttaaacaagc aaaaccaaat
     7681 taagggccag ctcattcctc ccactcatga tctatagatc tatagatctc tcgtgggatc
     7741 attgtttttc tcttgattcc cactttgtgg ttctaagtac tgtggtttcc aaatgtgtca
     7801 gtttcatagc ctgaagaacg agatcagcag cctctgttcc acatacactt cattctcagt
     7861 attgttttgc caagttctaa ttccatcaga agctggtcga cctcgagggt acccccggga
     7921 tcgatctgca gccaagcttg gcgtaatcat ggtcatagct gtttcctgtg tgaaattgtt
     7981 atccgctcac aattccacac aacatacgag ccggaagcat aaagtgtaaa gcctggggtg
     8041 cctaatgagt gaggtaact
//
