# Supplementary material for: Evolution of the miR-290–295/miR-371–373 Cluster Family Seed Repertoire
Source: PLoS One. 2014 Sep 30;9(9):e108519. doi: 10.1371/journal.pone.0108519 (PMC4182485; doi:10.1371/journal.pone.0108519)
Supplement: Sequence S2 — Annotated plasmid sequences in GenBank format: sequence of plasmid pArg-RL. (GB) [file pone.0108519.s013.gb]

LOCUS       pArg-RL                 7305 bp    DNA     circular UNA 18-MAR-2014
DEFINITION  NheI-EcoRI Deleted, Final.
ACCESSION
VERSION
KEYWORDS    .
SOURCE      .
  ORGANISM  
            .
FEATURES             Location/Qualifiers
     CAAT_signal     6156..6160
                     /created_by="User"
                     /note="Geneious name: CAAT box"
     TATA_signal     6218..6225
                     /created_by="User"
                     /note="Geneious name: TATA box"
     enhancer        5601..5964
                     /note="Geneious name: CMV-IE"
     origin          3538..3537
     CDS             4594..5452
                     /note="Geneious name: AmpR"
     CDS             2240..2839
                     /modified_by="User"
                     /note="Geneious name: puro"
     misc_feature    955..7305
                     /note="Geneious name: pArgoN - Fragment 2 (concatenated
                     sequence 1)"
                     /note="Geneious type: Concatenated sequence"
     misc_feature    <1..950
                     /note="Geneious name: pRL-TK from ncbi - Fragment 1
                     extraction (concatenated sequence 2)"
                     /note="Geneious type: Concatenated sequence"
     exon            6245..6334
                     /created_by="User"
                     /note="Geneious name: chick-beta-actin-exon1"
     exon            7257..>7305
                     /created_by="User"
                     /note="Geneious name: hs-b-glo exon3 fragment"
     intron          6335..7211
                     /created_by="User"
                     /note="Geneious name: chick-beta-actin-intron"
     intron          7212..>7305
                     /modified_by="User"
                     /note="Geneious name: human-beta-globin"
     ligation        951..954
                     /note="Geneious name: Ligation"
     misc_feature    1689..2212
                     /note="Geneious name: PGKpromoter"
                     /note="Geneious type: promoter uukaryotic"
     misc_feature    5965..6244
                     /modified_by="User"
                     /note="Geneious name: pbA"
                     /note="Geneious type: promoter uukaryotic"
     misc_feature    4026^4027
                     /Original_Bases="A"
                     /note="Geneious name: A"
                     /note="Geneious type: Editing History Deletion"
     misc_feature    2047^2048
                     /Original_Bases="C"
                     /note="Geneious name: C"
                     /note="Geneious type: Editing History Deletion"
     misc_feature    5966^5967
                     /Original_Bases="G"
                     /note="Geneious name: G"
                     /note="Geneious type: Editing History Deletion"
     misc_feature    6..941
                     /created_by="User"
                     /note="Geneious name: Renilla luciferase"
     misc_feature    6280
                     /created_by="User"
                     /note="Geneious name: first base of cDNA"
     misc_feature    6245
                     /created_by="User"
                     /note="Geneious name: putative start site gb annotation"
     polyA_signal    957..1493
                     /note="Geneious name: Glo-polyA"
     polyA_signal    2913..3374
                     /note="Geneious name: PGKpolyA"
     polyA_signal    1099..1104
                     /note="Geneious name: Glo-pAsig"
     motif           7237..7252
                     /created_by="User"
                     /note="Geneious name: polypyrimidine tract"
     motif           7222..7226
                     /created_by="User"
                     /note="Geneious name: branch"
     motif           7255..7256
                     /created_by="User"
                     /note="Geneious name: SA"
     motif           6335..6336
                     /created_by="User"
                     /note="Geneious name: SA"
     misc_feature    7117
                     /Original_Bases="A"
                     /note="Geneious name: A"
                     /note="Geneious type: Editing History Replacement"
     misc_feature    7141
                     /Original_Bases="A"
                     /note="Geneious name: A"
                     /note="Geneious type: Editing History Replacement"
     misc_feature    1475
                     /Original_Bases="A"
                     /note="Geneious name: A"
                     /note="Geneious type: Editing History Replacement"
     misc_feature    5792
                     /Original_Bases="C"
                     /note="Geneious name: C"
                     /note="Geneious type: Editing History Replacement"
     misc_feature    4273
                     /Original_Bases="G"
                     /note="Geneious name: G"
                     /note="Geneious type: Editing History Replacement"
     misc_feature    3645
                     /Original_Bases
                     /note="Geneious name: "
                     /note="Geneious type: Editing History Insertion"
     misc_feature    4028
                     /Original_Bases
                     /note="Geneious name: "
                     /note="Geneious type: Editing History Insertion"
     misc_feature    5583
                     /Original_Bases
                     /note="Geneious name: "
                     /note="Geneious type: Editing History Insertion"
     misc_feature    6087
                     /Original_Bases
                     /note="Geneious name: "
                     /note="Geneious type: Editing History Insertion"
     misc_feature    6986
                     /Original_Bases
                     /note="Geneious name: "
                     /note="Geneious type: Editing History Insertion"
     misc_feature    7035
                     /Original_Bases
                     /note="Geneious name: "
                     /note="Geneious type: Editing History Insertion"
     misc_feature    7136
                     /Original_Bases
                     /note="Geneious name: "
                     /note="Geneious type: Editing History Insertion"
     misc_feature    1232
                     /Original_Bases
                     /note="Geneious name: "
                     /note="Geneious type: Editing History Insertion"
     misc_feature    1259
                     /Original_Bases
                     /note="Geneious name: "
                     /note="Geneious type: Editing History Insertion"
     misc_feature    2049
                     /Original_Bases
                     /note="Geneious name: "
                     /note="Geneious type: Editing History Insertion"
     misc_feature    2058
                     /Original_Bases
                     /note="Geneious name: "
                     /note="Geneious type: Editing History Insertion"
     primer          complement(5239..5258)
                     /note="Geneious name: argr5"
     primer          complement(6920..6939)
                     /note="Geneious name: argr7"
     primer          complement(3538..3557)
                     /note="Geneious name: argr3"
     primer          complement(1025..1044)
                     /note="Geneious name: argur"
     primer          1677..1696
                     /note="Geneious name: argf1"
     primer          complement(6050..6069)
                     /note="Geneious name: argr6"
     primer          complement(2698..2717)
                     /note="Geneious name: argr2"
     primer          4199..4218
                     /note="Geneious name: argf4"
     primer          complement(4379..4398)
                     /note="Geneious name: argr4"
     primer          5900..5919
                     /note="Geneious name: argf6"
     primer          2518..2537
                     /note="Geneious name: argf2"
     primer          5039..5058
                     /note="Geneious name: argf5"
     primer          7209..7228
                     /note="Geneious name: arguf"
     primer          6740..6759
                     /note="Geneious name: argf7"
     primer          3358..3377
                     /note="Geneious name: argf3"
     primer          complement(1851..1870)
                     /note="Geneious name: argr1"
     misc_feature    7305^7306
                     /Original_Bases="AATT"
                     /note="Geneious name: AATT"
                     /note="Geneious type: Editing History Deletion"
     misc_feature    0^1
                     /Original_Bases="CTAG"
                     /note="Geneious name: CTAG"
                     /note="Geneious type: Editing History Deletion"
ORIGIN      
        1 ccaccatgac ttcgaaagtt tatgatccag aacaaaggaa acggatgata actggtccgc
       61 agtggtgggc cagatgtaaa caaatgaatg ttcttgattc atttattaat tattatgatt
      121 cagaaaaaca tgcagaaaat gctgttattt ttttacatgg taacgcggcc tcttcttatt
      181 tatggcgaca tgttgtgcca catattgagc cagtagcgcg gtgtattata ccagacctta
      241 ttggtatggg caaatcaggc aaatctggta atggttctta taggttactt gatcattaca
      301 aatatcttac tgcatggttt gaacttctta atttaccaaa gaagatcatt tttgtcggcc
      361 atgattgggg tgcttgtttg gcatttcatt atagctatga gcatcaagat aagatcaaag
      421 caatagttca cgctgaaagt gtagtagatg tgattgaatc atgggatgaa tggcctgata
      481 ttgaagaaga tattgcgttg atcaaatctg aagaaggaga aaaaatggtt ttggagaata
      541 acttcttcgt ggaaaccatg ttgccatcaa aaatcatgag aaagttagaa ccagaagaat
      601 ttgcagcata tcttgaacca ttcaaagaga aaggtgaagt tcgtcgtcca acattatcat
      661 ggcctcgtga aatcccgtta gtaaaaggtg gtaaacctga cgttgtacaa attgttagga
      721 attataatgc ttatctacgt gcaagtgatg atttaccaaa aatgtttatt gaatcggacc
      781 caggattctt ttccaatgct attgttgaag gtgccaagaa gtttcctaat actgaatttg
      841 tcaaagtaaa aggtcttcat ttttcgcaag aagatgcacc tgatgaaatg ggaaaatata
      901 tcaaatcgtt cgttgagcga gttctcaaaa atgaacaata attctagagc ggccgcactc
      961 ctcaggtgca ggctgcctat cagaaggtgg tggctggtgt ggccaatgcc ctggctcaca
     1021 aataccactg agatcttttt ccctctgcca aaaattatgg ggacatcatg aagccccttg
     1081 agcatctgac ttctggctaa taaaggaaat ttattttcat tgcaatagtg tgttggaatt
     1141 ttttgtgtct ctcactcgga aggacatatg ggagggcaaa tcatttaaaa catcagaatg
     1201 agtatttggt ttagagtttg gcaacatatg cccatatgct ggctgccatg aacaaaggtt
     1261 ggctataaag aggtcatcag tatatgaaac agccccctgc tgtccattcc ttattccata
     1321 gaaaagcctt gacttgaggt tagatttttt ttatattttg ttttgtgtta tttttttctt
     1381 taacatccct aaaattttcc ttacatgttt tactagccag atttttcctc ctctcctgac
     1441 tactcccagt catagctgtc cctcttctct tatggagatc cctcgacctg cagcccaagc
     1501 ttggcgtaat catggtcata gctgtttcct gtgtgaaatt gttatccgct cacaattcca
     1561 cacaacatac gagccggaag cataaagtgt aaagcctggg gtgcctaatg agtgagctaa
     1621 ctcacattaa ttgcgttgcg ctcactgccc gctttccagt cgggaaacct gtcgtgccag
     1681 cggatccgtc gaccattcta ccgggtaggg gaggcgcttt tcccaaggca gtctggagca
     1741 tgcgctttag cagccccgct ggcacttggc gctacacaag tggcctctgg cctcgcacac
     1801 attccacatc caccggtagc gccaaccggc tccgttcttt ggtggcccct tcgcgccacc
     1861 ttctactcct cccctagtca ggaagttccc ccccgccccg cagctcgcgt cgtgcaggac
     1921 gtgacaaatg gaagtagcac gtctcactag tctcgtgcag atggacagca ccgctgagca
     1981 atggaagcgg gtaggccttt ggggcagcgg ccaatagcag ctttgctcct tcgctttctg
     2041 ggctcagagg ctgggaaggg gtgggtccgg gggcgggctc aggggcgggc tcaggggcgg
     2101 ggcgggcgcc cgaaggtcct ccggaggccc ggcattctgc acgcttcaaa agcgcacgtc
     2161 tgccgcgctg ttctcctctt cctcatctcc gggcctttcg acctgcatcc atctagatct
     2221 cgagcagctg aagcttacca tgaccgagta caagcccacg gtgcgcctcg ccacccgcga
     2281 cgacgtcccc agggccgtac gcaccctcgc cgccgcgttc gccgactacc ccgccacgcg
     2341 ccacaccgtc gatccggacc gccacatcga gcgggtcacc gagctgcaag aactcttcct
     2401 cacgcgcgtc gggctcgaca tcggcaaggt gtgggtcgcg gacgacggcg ccgcggtggc
     2461 ggtctggacc acgccggaga gcgtcgaagc gggggcggtg ttcgccgaga tcggcccgcg
     2521 catggccgag ttgagcggtt cccggctggc cgcgcagcaa cagatggaag gcctcctggc
     2581 gccgcaccgg cccaaggagc ccgcgtggtt cctggccacc gtcggcgtct cgcccgacca
     2641 ccagggcaag ggtctgggca gcgccgtcgt gctccccgga gtggaggcgg ccgagcgcgc
     2701 cggggtgccc gccttcctgg agacctccgc gccccgcaac ctccccttct acgagcggct
     2761 cggcttcacc gtcaccgccg acgtcgaggt gcccgaagga ccgcgcacct ggtgcatgac
     2821 ccgcaagccc ggtgcctgac gcccgcccca cgacccgcag cgcccgaccg aaaggagcgc
     2881 acgaccccat gcatcgatga tatcagatcc ccgggatgca gaaattgatg atctattaaa
     2941 caataaagat gtccactaaa atggaagttt ttcctgtcat actttgttaa gaagggtgag
     3001 aacagagtac ctacattttg aatggaagga ttggagctac gggggtgggg gtggggtggg
     3061 attagataaa tgcctgctct ttactgaagg ctctttacta ttgctttatg ataatgtttc
     3121 atagttggat atcataattt aaacaagcaa aaccaaatta agggccagct cattcctccc
     3181 actcatgatc tatagatcta tagatctctc gtgggatcat tgtttttctc ttgattccca
     3241 ctttgtggtt ctaagtactg tggtttccaa atgtgtcagt ttcatagcct gaagaacgag
     3301 atcagcagcc tctgttccac atacacttca ttctcagtat tgttttgcca agttctaatt
     3361 ccatcagaag ctggtcgacc tcgagggtac ccccgggatc gatctgcagc caagcttggc
     3421 gtaatcatgg tcatagctgt ttcctgtgtg aaattgttat ccgctcacaa ttccacacaa
     3481 catacgagcc ggaagcataa agtgtaaagc ctggggtgcc taatgagtga ggtaactcac
     3541 attaattgcg ttgcgctcac tgcccgcttt ccagtcggga aacctgtcgt gccagctgca
     3601 ttaatgaatc ggccaacgcg cggggagagg cggtttgcgt attgggcgct cttccgcttc
     3661 ctcgctcact gactcgctgc gctcggtcgt tcggctgcgg cgagcggtat cagctcactc
     3721 aaaggcggta atacggttat ccacagaatc aggggataac gcaggaaaga acatgtgagc
     3781 aaaaggccag caaaaggcca ggaaccgtaa aaaggccgcg ttgctggcgt ttttccatag
     3841 gctccgcccc cctgacgagc atcacaaaaa tcgacgctca agtcagaggt ggcgaaaccc
     3901 gacaggacta taaagatacc aggcgtttcc ccctggaagc tccctcgtgc gctctcctgt
     3961 tccgaccctg ccgcttaccg gatacctgtc cgcctttctc ccttcgggaa gcgtggcgct
     4021 ttctcatagc tcacgctgta ggtatctcag ttcggtgtag gtcgttcgct ccaagctggg
     4081 ctgtgtgcac gaaccccccg ttcagcccga ccgctgcgcc ttatccggta actatcgtct
     4141 tgagtccaac ccggtaagac acgacttatc gccactggca gcagccactg gtaacaggat
     4201 tagcagagcg aggtatgtag gcggtgctac agagttcttg aagtggtggc ctaactacgg
     4261 ctacactaga agaacagtat ttggtatctg cgctctgctg aagccagtta ccttcggaaa
     4321 aagagttggt agctcttgat ccggcaaaca aaccaccgct ggtagcggtg gtttttttgt
     4381 ttgcaagcag cagattacgc gcagaaaaaa aggatctcaa gaagatcctt tgatcttttc
     4441 tacggggtct gacgctcagt ggaacgaaaa ctcacgttaa gggattttgg tcatgagatt
     4501 atcaaaaagg atcttcacct agatcctttt aaattaaaaa tgaagtttta aatcaatcta
     4561 aagtatatat gagtaaactt ggtctgacag ttaccaatgc ttaatcagtg aggcacctat
     4621 ctcagcgatc tgtctatttc gttcatccat agttgcctga ctccccgtcg tgtagataac
     4681 tacgatacgg gagggcttac catctggccc cagtgctgca atgataccgc gagacccacg
     4741 ctcaccggct ccagatttat cagcaataaa ccagccagcc ggaagggccg agcgcagaag
     4801 tggtcctgca actttatccg cctccatcca gtctattaat tgttgccggg aagctagagt
     4861 aagtagttcg ccagttaata gtttgcgcaa cgttgttgcc attgctacag gcatcgtggt
     4921 gtcacgctcg tcgtttggta tggcttcatt cagctccggt tcccaacgat caaggcgagt
     4981 tacatgatcc cccatgttgt gcaaaaaagc ggttagctcc ttcggtcctc cgatcgttgt
     5041 cagaagtaag ttggccgcag tgttatcact catggttatg gcagcactgc ataattctct
     5101 tactgtcatg ccatccgtaa gatgcttttc tgtgactggt gagtactcaa ccaagtcatt
     5161 ctgagaatag tgtatgcggc gaccgagttg ctcttgcccg gcgtcaatac gggataatac
     5221 cgcgccacat agcagaactt taaaagtgct catcattgga aaacgttctt cggggcgaaa
     5281 actctcaagg atcttaccgc tgttgagatc cagttcgatg taacccactc gtgcacccaa
     5341 ctgatcttca gcatctttta ctttcaccag cgtttctggg tgagcaaaaa caggaaggca
     5401 aaatgccgca aaaaagggaa taagggcgac acggaaatgt tgaatactca tactcttcct
     5461 ttttcaatat tattgaagca tttatcaggg ttattgtctc atgagcggat acatatttga
     5521 atgtatttag aaaaataaac aaataggggt tccgcgcaca tttccccgaa aagtgccacc
     5581 tgggtcgaca ttgattattg actagttatt aatagtaatc aattacgggg tcattagttc
     5641 atagcccata tatggagttc cgcgttacat aacttacggt aaatggcccg cctggctgac
     5701 cgcccaacga cccccgccca ttgacgtcaa taatgacgta tgttcccata gtaacgccaa
     5761 tagggacttt ccattgacgt caatgggtgg agtatttacg gtaaactgcc cacttggcag
     5821 tacatcaagt gtatcatatg ccaagtacgc cccctattga cgtcaatgac ggtaaatggc
     5881 ccgcctggca ttatgcccag tacatgacct tatgggactt tcctacttgg cagtacatct
     5941 acgtattagt catcgctatt accatggtcg aggtgagccc cacgttctgc ttcactctcc
     6001 ccatctcccc cccctcccca cccccaattt tgtatttatt tattttttaa ttattttgtg
     6061 cagcgatggg ggcggggggg ggggggggcg cgcgccaggc ggggcggggc ggggcgaggg
     6121 gcggggcggg gcgaggcgga gaggtgcggc ggcagccaat cagagcggcg cgctccgaaa
     6181 gtttcctttt atggcgaggc ggcggcggcg gcggccctat aaaaagcgaa gcgcgcggcg
     6241 ggcgggagtc gctgcgttgc cttcgccccg tgccccgctc cgcgccgcct cgcgccgccc
     6301 gccccggctc tgactgaccg cgttactccc acaggtgagc gggcgggacg gcccttctcc
     6361 tccgggctgt aattagcgct tggtttaatg acggctcgtt tcttttctgt ggctgcgtga
     6421 aagccttaaa gggctccggg agggcccttt gtgcgggggg gagcggctcg gggggtgcgt
     6481 gcgtgtgtgt gtgcgtgggg agcgccgcgt gcggcccgcg ctgcccggcg gctgtgagcg
     6541 ctgcgggcgc ggcgcggggc tttgtgcgct ccgcgtgtgc gcgaggggag cgcggccggg
     6601 ggcggtgccc cgcggtgcgg gggggctgcg aggggaacaa aggctgcgtg cggggtgtgt
     6661 gcgtgggggg gtgagcaggg ggtgtgggcg cggcggtcgg gctgtaaccc ccccctgcac
     6721 ccccctcccc gagttgctga gcacggcccg gcttcgggtg cggggctccg tgcggggcgt
     6781 ggcgcggggc tcgccgtgcc gggcgggggg tggcggcagg tgggggtgcc gggcggggcg
     6841 gggccgcctc gggccgggga gggctcgggg gaggggcgcg gcggccccgg agcgccggcg
     6901 gctgtcgagg cgcggcgagc cgcagccatt gccttttatg gtaatcgtgc gagagggcgc
     6961 agggacttcc tttgtcccaa atctgtgcgg agccgaaatc tgggaggcgc cgccgcaccc
     7021 cctctagcgg gcgcggggcg aagcggtgcg gcgccggcag gaaggaaatg ggcggggagg
     7081 gccttcgtgc gtcgccgcgc cgccgtcccc ttctccctct ccagcctcgg ggctgtccgc
     7141 ggggggacgg ctgccttcgg gggggacggg gcagggcggg gttcggcttc tggcgtgtga
     7201 ccggcggctc tagagcctct gctaaccatg ttcatgcctt cttctttttc ctacagctcc
     7261 tgggcaacgt gctggttatt gtgctgtctc atcattttgg caaag
//
