# Supplementary material for: Evolution of the miR-290–295/miR-371–373 Cluster Family Seed Repertoire
Source: PLoS One. 2014 Sep 30;9(9):e108519. doi: 10.1371/journal.pone.0108519 (PMC4182485; doi:10.1371/journal.pone.0108519)
Supplement: Sequence S3 — Annotated plasmid sequences in GenBank format: sequence of plasmid pArgoN. (GB) [file pone.0108519.s014.gb]

LOCUS       pArgoN                  6374 bp    DNA     circular     06-FEB-2008
DEFINITION  .
ACCESSION
VERSION
KEYWORDS    .
SOURCE      
  ORGANISM              
COMMENT     This file is created by Vector NTI http://www.invitrogen.com/.
FEATURES             Location/Qualifiers
     enhancer        2064..2427
                     /note="Geneious name: CMV-IE"
     exon            3720..3773
                     /created_by="User"
                     /note="Geneious name: hs-b-glo exon3 fragment"
     CDS             1057..1915
                     /note="Geneious name: AmpR"
     CDS             5077..5676
                     /modified_by="User"
                     /note="Geneious name: puro"
     intron          3675..3773
                     /modified_by="User"
                     /note="Geneious name: human-beta-globin"
     misc_feature    4526..5049
                     /note="Geneious name: PGKpromoter"
                     /note="Geneious type: promoter uukaryotic"
     misc_feature    2428..2707
                     /modified_by="User"
                     /note="Geneious name: pbA"
                     /note="Geneious type: promoter uukaryotic"
     misc_feature    489^490
                     /Original_Bases="A"
                     /note="Geneious name: A"
                     /note="Geneious type: Editing History Deletion"
     misc_feature    2429^2430
                     /Original_Bases="G"
                     /note="Geneious name: G"
                     /note="Geneious type: Editing History Deletion"
     misc_feature    4884^4885
                     /Original_Bases="C"
                     /note="Geneious name: C"
                     /note="Geneious type: Editing History Deletion"
     motif           3700..3715
                     /created_by="User"
                     /note="Geneious name: polypyrimidine tract"
     motif           3685..3689
                     /created_by="User"
                     /note="Geneious name: branch"
     motif           3718..3719
                     /created_by="User"
                     /note="Geneious name: SA"
     polyA_signal    3794..4330
                     /note="Geneious name: Glo-polyA"
     polyA_signal    5750..6211
                     /note="Geneious name: PGKpolyA"
     polyA_signal    3936..3941
                     /note="Geneious name: Glo-pAsig"
     misc_feature    736
                     /Original_Bases="G"
                     /note="Geneious name: G"
                     /note="Geneious type: Editing History Replacement"
     misc_feature    2255
                     /Original_Bases="C"
                     /note="Geneious name: C"
                     /note="Geneious type: Editing History Replacement"
     misc_feature    3580
                     /Original_Bases="A"
                     /note="Geneious name: A"
                     /note="Geneious type: Editing History Replacement"
     misc_feature    3604
                     /Original_Bases="A"
                     /note="Geneious name: A"
                     /note="Geneious type: Editing History Replacement"
     misc_feature    4312
                     /Original_Bases="A"
                     /note="Geneious name: A"
                     /note="Geneious type: Editing History Replacement"
     misc_feature    108
                     /Original_Bases
                     /note="Geneious name: "
                     /note="Geneious type: Editing History Insertion"
     misc_feature    491
                     /Original_Bases
                     /note="Geneious name: "
                     /note="Geneious type: Editing History Insertion"
     misc_feature    2046
                     /Original_Bases
                     /note="Geneious name: "
                     /note="Geneious type: Editing History Insertion"
     misc_feature    2550
                     /Original_Bases
                     /note="Geneious name: "
                     /note="Geneious type: Editing History Insertion"
     misc_feature    3449
                     /Original_Bases
                     /note="Geneious name: "
                     /note="Geneious type: Editing History Insertion"
     misc_feature    3498
                     /Original_Bases
                     /note="Geneious name: "
                     /note="Geneious type: Editing History Insertion"
     misc_feature    3599
                     /Original_Bases
                     /note="Geneious name: "
                     /note="Geneious type: Editing History Insertion"
     misc_feature    4069
                     /Original_Bases
                     /note="Geneious name: "
                     /note="Geneious type: Editing History Insertion"
     misc_feature    4096
                     /Original_Bases
                     /note="Geneious name: "
                     /note="Geneious type: Editing History Insertion"
     misc_feature    4886
                     /Original_Bases
                     /note="Geneious name: "
                     /note="Geneious type: Editing History Insertion"
     misc_feature    4895
                     /Original_Bases
                     /note="Geneious name: "
                     /note="Geneious type: Editing History Insertion"
     primer          4514..4533
                     /note="Geneious name: argf1"
     primer          3672..3691
                     /note="Geneious name: arguf"
     primer          complement(3862..3881)
                     /note="Geneious name: argur"
     primer          complement(4688..4707)
                     /note="Geneious name: argr1"
     primer          complement(5535..5554)
                     /note="Geneious name: argr2"
     primer          5355..5374
                     /note="Geneious name: argf2"
     primer          complement(1..20)
                     /note="Geneious name: argr3"
     primer          6195..6214
                     /note="Geneious name: argf3"
     primer          complement(842..861)
                     /note="Geneious name: argr4"
     primer          662..681
                     /note="Geneious name: argf4"
     primer          complement(1702..1721)
                     /note="Geneious name: argr5"
     primer          1502..1521
                     /note="Geneious name: argf5"
     primer          complement(2513..2532)
                     /note="Geneious name: argr6"
     primer          2363..2382
                     /note="Geneious name: argf6"
     primer          complement(3383..3402)
                     /note="Geneious name: argr7"
     primer          3203..3222
                     /note="Geneious name: argf7"
     CAAT_signal     2619..2623
                     /created_by="User"
                     /note="Geneious name: CAAT box"
     TATA_signal     2681..2688
                     /created_by="User"
                     /note="Geneious name: TATA box"
     misc_feature    2708
                     /created_by="User"
                     /note="Geneious name: putative start site gb annotation"
     misc_feature    2743
                     /created_by="User"
                     /note="Geneious name: first base of cDNA"
     motif           2798..2799
                     /created_by="User"
                     /note="Geneious name: SA"
     exon            2708..2797
                     /created_by="User"
                     /note="Geneious name: chick-beta-actin-exon1"
     intron          2798..3674
                     /created_by="User"
                     /note="Geneious name: chick-beta-actin-intron"
ORIGIN      
        1 cacattaatt gcgttgcgct cactgcccgc tttccagtcg ggaaacctgt cgtgccagct
       61 gcattaatga atcggccaac gcgcggggag aggcggtttg cgtattgggc gctcttccgc
      121 ttcctcgctc actgactcgc tgcgctcggt cgttcggctg cggcgagcgg tatcagctca
      181 ctcaaaggcg gtaatacggt tatccacaga atcaggggat aacgcaggaa agaacatgtg
      241 agcaaaaggc cagcaaaagg ccaggaaccg taaaaaggcc gcgttgctgg cgtttttcca
      301 taggctccgc ccccctgacg agcatcacaa aaatcgacgc tcaagtcaga ggtggcgaaa
      361 cccgacagga ctataaagat accaggcgtt tccccctgga agctccctcg tgcgctctcc
      421 tgttccgacc ctgccgctta ccggatacct gtccgccttt ctcccttcgg gaagcgtggc
      481 gctttctcat agctcacgct gtaggtatct cagttcggtg taggtcgttc gctccaagct
      541 gggctgtgtg cacgaacccc ccgttcagcc cgaccgctgc gccttatccg gtaactatcg
      601 tcttgagtcc aacccggtaa gacacgactt atcgccactg gcagcagcca ctggtaacag
      661 gattagcaga gcgaggtatg taggcggtgc tacagagttc ttgaagtggt ggcctaacta
      721 cggctacact agaagaacag tatttggtat ctgcgctctg ctgaagccag ttaccttcgg
      781 aaaaagagtt ggtagctctt gatccggcaa acaaaccacc gctggtagcg gtggtttttt
      841 tgtttgcaag cagcagatta cgcgcagaaa aaaaggatct caagaagatc ctttgatctt
      901 ttctacgggg tctgacgctc agtggaacga aaactcacgt taagggattt tggtcatgag
      961 attatcaaaa aggatcttca cctagatcct tttaaattaa aaatgaagtt ttaaatcaat
     1021 ctaaagtata tatgagtaaa cttggtctga cagttaccaa tgcttaatca gtgaggcacc
     1081 tatctcagcg atctgtctat ttcgttcatc catagttgcc tgactccccg tcgtgtagat
     1141 aactacgata cgggagggct taccatctgg ccccagtgct gcaatgatac cgcgagaccc
     1201 acgctcaccg gctccagatt tatcagcaat aaaccagcca gccggaaggg ccgagcgcag
     1261 aagtggtcct gcaactttat ccgcctccat ccagtctatt aattgttgcc gggaagctag
     1321 agtaagtagt tcgccagtta atagtttgcg caacgttgtt gccattgcta caggcatcgt
     1381 ggtgtcacgc tcgtcgtttg gtatggcttc attcagctcc ggttcccaac gatcaaggcg
     1441 agttacatga tcccccatgt tgtgcaaaaa agcggttagc tccttcggtc ctccgatcgt
     1501 tgtcagaagt aagttggccg cagtgttatc actcatggtt atggcagcac tgcataattc
     1561 tcttactgtc atgccatccg taagatgctt ttctgtgact ggtgagtact caaccaagtc
     1621 attctgagaa tagtgtatgc ggcgaccgag ttgctcttgc ccggcgtcaa tacgggataa
     1681 taccgcgcca catagcagaa ctttaaaagt gctcatcatt ggaaaacgtt cttcggggcg
     1741 aaaactctca aggatcttac cgctgttgag atccagttcg atgtaaccca ctcgtgcacc
     1801 caactgatct tcagcatctt ttactttcac cagcgtttct gggtgagcaa aaacaggaag
     1861 gcaaaatgcc gcaaaaaagg gaataagggc gacacggaaa tgttgaatac tcatactctt
     1921 cctttttcaa tattattgaa gcatttatca gggttattgt ctcatgagcg gatacatatt
     1981 tgaatgtatt tagaaaaata aacaaatagg ggttccgcgc acatttcccc gaaaagtgcc
     2041 acctgggtcg acattgatta ttgactagtt attaatagta atcaattacg gggtcattag
     2101 ttcatagccc atatatggag ttccgcgtta cataacttac ggtaaatggc ccgcctggct
     2161 gaccgcccaa cgacccccgc ccattgacgt caataatgac gtatgttccc atagtaacgc
     2221 caatagggac tttccattga cgtcaatggg tggagtattt acggtaaact gcccacttgg
     2281 cagtacatca agtgtatcat atgccaagta cgccccctat tgacgtcaat gacggtaaat
     2341 ggcccgcctg gcattatgcc cagtacatga ccttatggga ctttcctact tggcagtaca
     2401 tctacgtatt agtcatcgct attaccatgg tcgaggtgag ccccacgttc tgcttcactc
     2461 tccccatctc ccccccctcc ccacccccaa ttttgtattt atttattttt taattatttt
     2521 gtgcagcgat gggggcgggg gggggggggg gcgcgcgcca ggcggggcgg ggcggggcga
     2581 ggggcggggc ggggcgaggc ggagaggtgc ggcggcagcc aatcagagcg gcgcgctccg
     2641 aaagtttcct tttatggcga ggcggcggcg gcggcggccc tataaaaagc gaagcgcgcg
     2701 gcgggcggga gtcgctgcgt tgccttcgcc ccgtgccccg ctccgcgccg cctcgcgccg
     2761 cccgccccgg ctctgactga ccgcgttact cccacaggtg agcgggcggg acggcccttc
     2821 tcctccgggc tgtaattagc gcttggttta atgacggctc gtttcttttc tgtggctgcg
     2881 tgaaagcctt aaagggctcc gggagggccc tttgtgcggg ggggagcggc tcggggggtg
     2941 cgtgcgtgtg tgtgtgcgtg gggagcgccg cgtgcggccc gcgctgcccg gcggctgtga
     3001 gcgctgcggg cgcggcgcgg ggctttgtgc gctccgcgtg tgcgcgaggg gagcgcggcc
     3061 gggggcggtg ccccgcggtg cgggggggct gcgaggggaa caaaggctgc gtgcggggtg
     3121 tgtgcgtggg ggggtgagca gggggtgtgg gcgcggcggt cgggctgtaa cccccccctg
     3181 cacccccctc cccgagttgc tgagcacggc ccggcttcgg gtgcggggct ccgtgcgggg
     3241 cgtggcgcgg ggctcgccgt gccgggcggg gggtggcggc aggtgggggt gccgggcggg
     3301 gcggggccgc ctcgggccgg ggagggctcg ggggaggggc gcggcggccc cggagcgccg
     3361 gcggctgtcg aggcgcggcg agccgcagcc attgcctttt atggtaatcg tgcgagaggg
     3421 cgcagggact tcctttgtcc caaatctgtg cggagccgaa atctgggagg cgccgccgca
     3481 ccccctctag cgggcgcggg gcgaagcggt gcggcgccgg caggaaggaa atgggcgggg
     3541 agggccttcg tgcgtcgccg cgccgccgtc cccttctccc tctccagcct cggggctgtc
     3601 cgcgggggga cggctgcctt cgggggggac ggggcagggc ggggttcggc ttctggcgtg
     3661 tgaccggcgg ctctagagcc tctgctaacc atgttcatgc cttcttcttt ttcctacagc
     3721 tcctgggcaa cgtgctggtt attgtgctgt ctcatcattt tggcaaagaa ttcctcgagg
     3781 atatcgcggc cgcactcctc aggtgcaggc tgcctatcag aaggtggtgg ctggtgtggc
     3841 caatgccctg gctcacaaat accactgaga tctttttccc tctgccaaaa attatgggga
     3901 catcatgaag ccccttgagc atctgacttc tggctaataa aggaaattta ttttcattgc
     3961 aatagtgtgt tggaattttt tgtgtctctc actcggaagg acatatggga gggcaaatca
     4021 tttaaaacat cagaatgagt atttggttta gagtttggca acatatgccc atatgctggc
     4081 tgccatgaac aaaggttggc tataaagagg tcatcagtat atgaaacagc cccctgctgt
     4141 ccattcctta ttccatagaa aagccttgac ttgaggttag atttttttta tattttgttt
     4201 tgtgttattt ttttctttaa catccctaaa attttcctta catgttttac tagccagatt
     4261 tttcctcctc tcctgactac tcccagtcat agctgtccct cttctcttat ggagatccct
     4321 cgacctgcag cccaagcttg gcgtaatcat ggtcatagct gtttcctgtg tgaaattgtt
     4381 atccgctcac aattccacac aacatacgag ccggaagcat aaagtgtaaa gcctggggtg
     4441 cctaatgagt gagctaactc acattaattg cgttgcgctc actgcccgct ttccagtcgg
     4501 gaaacctgtc gtgccagcgg atccgtcgac cattctaccg ggtaggggag gcgcttttcc
     4561 caaggcagtc tggagcatgc gctttagcag ccccgctggc acttggcgct acacaagtgg
     4621 cctctggcct cgcacacatt ccacatccac cggtagcgcc aaccggctcc gttctttggt
     4681 ggccccttcg cgccaccttc tactcctccc ctagtcagga agttcccccc cgccccgcag
     4741 ctcgcgtcgt gcaggacgtg acaaatggaa gtagcacgtc tcactagtct cgtgcagatg
     4801 gacagcaccg ctgagcaatg gaagcgggta ggcctttggg gcagcggcca atagcagctt
     4861 tgctccttcg ctttctgggc tcagaggctg ggaaggggtg ggtccggggg cgggctcagg
     4921 ggcgggctca ggggcggggc gggcgcccga aggtcctccg gaggcccggc attctgcacg
     4981 cttcaaaagc gcacgtctgc cgcgctgttc tcctcttcct catctccggg cctttcgacc
     5041 tgcatccatc tagatctcga gcagctgaag cttaccatga ccgagtacaa gcccacggtg
     5101 cgcctcgcca cccgcgacga cgtccccagg gccgtacgca ccctcgccgc cgcgttcgcc
     5161 gactaccccg ccacgcgcca caccgtcgat ccggaccgcc acatcgagcg ggtcaccgag
     5221 ctgcaagaac tcttcctcac gcgcgtcggg ctcgacatcg gcaaggtgtg ggtcgcggac
     5281 gacggcgccg cggtggcggt ctggaccacg ccggagagcg tcgaagcggg ggcggtgttc
     5341 gccgagatcg gcccgcgcat ggccgagttg agcggttccc ggctggccgc gcagcaacag
     5401 atggaaggcc tcctggcgcc gcaccggccc aaggagcccg cgtggttcct ggccaccgtc
     5461 ggcgtctcgc ccgaccacca gggcaagggt ctgggcagcg ccgtcgtgct ccccggagtg
     5521 gaggcggccg agcgcgccgg ggtgcccgcc ttcctggaga cctccgcgcc ccgcaacctc
     5581 cccttctacg agcggctcgg cttcaccgtc accgccgacg tcgaggtgcc cgaaggaccg
     5641 cgcacctggt gcatgacccg caagcccggt gcctgacgcc cgccccacga cccgcagcgc
     5701 ccgaccgaaa ggagcgcacg accccatgca tcgatgatat cagatccccg ggatgcagaa
     5761 attgatgatc tattaaacaa taaagatgtc cactaaaatg gaagtttttc ctgtcatact
     5821 ttgttaagaa gggtgagaac agagtaccta cattttgaat ggaaggattg gagctacggg
     5881 ggtgggggtg gggtgggatt agataaatgc ctgctcttta ctgaaggctc tttactattg
     5941 ctttatgata atgtttcata gttggatatc ataatttaaa caagcaaaac caaattaagg
     6001 gccagctcat tcctcccact catgatctat agatctatag atctctcgtg ggatcattgt
     6061 ttttctcttg attcccactt tgtggttcta agtactgtgg tttccaaatg tgtcagtttc
     6121 atagcctgaa gaacgagatc agcagcctct gttccacata cacttcattc tcagtattgt
     6181 tttgccaagt tctaattcca tcagaagctg gtcgacctcg agggtacccc cgggatcgat
     6241 ctgcagccaa gcttggcgta atcatggtca tagctgtttc ctgtgtgaaa ttgttatccg
     6301 ctcacaattc cacacaacat acgagccgga agcataaagt gtaaagcctg gggtgcctaa
     6361 tgagtgaggt aact
//
