# Supplementary material for: Evolution of the miR-290–295/miR-371–373 Cluster Family Seed Repertoire
Source: PLoS One. 2014 Sep 30;9(9):e108519. doi: 10.1371/journal.pone.0108519 (PMC4182485; doi:10.1371/journal.pone.0108519)
Supplement: Sequence S4 — Annotated plasmid sequences in GenBank format: sequence of plasmid pArgoP. (GB) [file pone.0108519.s015.gb]

LOCUS       pArgoP                  6401 bp    DNA     circular     06-FEB-2008
DEFINITION  .
ACCESSION
VERSION
KEYWORDS    .
SOURCE      
  ORGANISM              
COMMENT     This file is created by Vector NTI http://www.invitrogen.com/.
FEATURES             Location/Qualifiers
     CAAT_signal     2619..2623
                     /created_by="User"
                     /note="Geneious name: CAAT box"
     TATA_signal     2681..2688
                     /created_by="User"
                     /note="Geneious name: TATA box"
     enhancer        2064..2427
                     /note="Geneious name: CMV-IE"
     exon            3720..3773
                     /created_by="User"
                     /note="Geneious name: hs-b-glo exon3 fragment"
     misc_difference 4542..4551
                     /created_by="User"
                     /note="Geneious name: BamHI remnant"
     CDS             1057..1915
                     /note="Geneious name: AmpR"
     CDS             5104..5703
                     /modified_by="User"
                     /note="Geneious name: puro"
     intron          2798..3674
                     /modified_by="User"
                     /note="Geneious name: chick-beta-actin-intron"
     intron          3675..3719
                     /modified_by="User"
                     /note="Geneious name: human-beta-globin"
     misc_feature    4553..5076
                     /note="Geneious name: PGKpromoter"
                     /note="Geneious type: promoter uukaryotic"
     misc_feature    2428..2707
                     /modified_by="User"
                     /note="Geneious name: pbA"
                     /note="Geneious type: promoter uukaryotic"
     misc_feature    489^490
                     /Original_Bases="A"
                     /note="Geneious name: A"
                     /note="Geneious type: Editing History Deletion"
     misc_feature    2429^2430
                     /Original_Bases="G"
                     /note="Geneious name: G"
                     /note="Geneious type: Editing History Deletion"
     misc_feature    4911^4912
                     /Original_Bases="C"
                     /note="Geneious name: C"
                     /note="Geneious type: Editing History Deletion"
     polyA_signal    3818..4354
                     /note="Geneious name: Glo-polyA"
     polyA_signal    5777..6238
                     /note="Geneious name: PGKpolyA"
     polyA_signal    3960..3965
                     /note="Geneious name: Glo-pAsig"
     misc_feature    2708..2797
                     /created_by="User"
                     /modified_by="User"
                     /note="Geneious name: chick-beta-actin-exon1"
     misc_feature    3788..3811
                     /created_by="User"
                     /note="Geneious name: polylinker_expansion"
     misc_feature    2708
                     /created_by="User"
                     /note="Geneious name: putative_start_gb_annotation"
     misc_feature    2743
                     /created_by="User"
                     /modified_by="User"
                     /note="Geneious name: first base of cDNA"
     motif           3700..3715
                     /created_by="User"
                     /note="Geneious name: polypyrimidine tract"
     motif           3685..3689
                     /created_by="User"
                     /note="Geneious name: branch"
     motif           3718..3719
                     /created_by="User"
                     /note="Geneious name: SA"
     motif           2798..2799
                     /created_by="User"
                     /note="Geneious name: SD"
     misc_feature    736
                     /Original_Bases="G"
                     /note="Geneious name: G"
                     /note="Geneious type: Editing History Replacement"
     misc_feature    2255
                     /Original_Bases="C"
                     /note="Geneious name: C"
                     /note="Geneious type: Editing History Replacement"
     misc_feature    3580
                     /Original_Bases="A"
                     /note="Geneious name: A"
                     /note="Geneious type: Editing History Replacement"
     misc_feature    3604
                     /Original_Bases="A"
                     /note="Geneious name: A"
                     /note="Geneious type: Editing History Replacement"
     misc_feature    4336
                     /Original_Bases="A"
                     /note="Geneious name: A"
                     /note="Geneious type: Editing History Replacement"
     misc_feature    3788..3811
                     /Original_Bases
                     /note="Geneious name: "
                     /note="Geneious type: Editing History Insertion"
     misc_feature    4544..4546
                     /Original_Bases
                     /modified_by="User"
                     /note="Geneious name: del BamHI Klenow fill in"
                     /note="Geneious type: Editing History Insertion"
     misc_feature    108
                     /Original_Bases
                     /note="Geneious name: "
                     /note="Geneious type: Editing History Insertion"
     misc_feature    491
                     /Original_Bases
                     /note="Geneious name: "
                     /note="Geneious type: Editing History Insertion"
     misc_feature    2046
                     /Original_Bases
                     /note="Geneious name: "
                     /note="Geneious type: Editing History Insertion"
     misc_feature    2550
                     /Original_Bases
                     /note="Geneious name: "
                     /note="Geneious type: Editing History Insertion"
     misc_feature    3449
                     /Original_Bases
                     /note="Geneious name: "
                     /note="Geneious type: Editing History Insertion"
     misc_feature    3498
                     /Original_Bases
                     /note="Geneious name: "
                     /note="Geneious type: Editing History Insertion"
     misc_feature    3599
                     /Original_Bases
                     /note="Geneious name: "
                     /note="Geneious type: Editing History Insertion"
     misc_feature    4093
                     /Original_Bases
                     /note="Geneious name: "
                     /note="Geneious type: Editing History Insertion"
     misc_feature    4120
                     /Original_Bases
                     /note="Geneious name: "
                     /note="Geneious type: Editing History Insertion"
     misc_feature    4913
                     /Original_Bases
                     /note="Geneious name: "
                     /note="Geneious type: Editing History Insertion"
     misc_feature    4922
                     /Original_Bases
                     /note="Geneious name: "
                     /note="Geneious type: Editing History Insertion"
     primer          4538..4560
                     /note="Geneious name: argf1"
     primer          complement(3886..3905)
                     /note="Geneious name: argur"
     primer          3672..3691
                     /note="Geneious name: arguf"
     primer          complement(4715..4734)
                     /note="Geneious name: argr1"
     primer          complement(5562..5581)
                     /note="Geneious name: argr2"
     primer          5382..5401
                     /note="Geneious name: argf2"
     primer          complement(1..20)
                     /note="Geneious name: argr3"
     primer          6222..6241
                     /note="Geneious name: argf3"
     primer          complement(842..861)
                     /note="Geneious name: argr4"
     primer          662..681
                     /note="Geneious name: argf4"
     primer          complement(1702..1721)
                     /note="Geneious name: argr5"
     primer          1502..1521
                     /note="Geneious name: argf5"
     primer          complement(2513..2532)
                     /note="Geneious name: argr6"
     primer          2363..2382
                     /note="Geneious name: argf6"
     primer          complement(3383..3402)
                     /note="Geneious name: argr7"
     primer          3203..3222
                     /note="Geneious name: argf7"
ORIGIN      
        1 cacattaatt gcgttgcgct cactgcccgc tttccagtcg ggaaacctgt cgtgccagct
       61 gcattaatga atcggccaac gcgcggggag aggcggtttg cgtattgggc gctcttccgc
      121 ttcctcgctc actgactcgc tgcgctcggt cgttcggctg cggcgagcgg tatcagctca
      181 ctcaaaggcg gtaatacggt tatccacaga atcaggggat aacgcaggaa agaacatgtg
      241 agcaaaaggc cagcaaaagg ccaggaaccg taaaaaggcc gcgttgctgg cgtttttcca
      301 taggctccgc ccccctgacg agcatcacaa aaatcgacgc tcaagtcaga ggtggcgaaa
      361 cccgacagga ctataaagat accaggcgtt tccccctgga agctccctcg tgcgctctcc
      421 tgttccgacc ctgccgctta ccggatacct gtccgccttt ctcccttcgg gaagcgtggc
      481 gctttctcat agctcacgct gtaggtatct cagttcggtg taggtcgttc gctccaagct
      541 gggctgtgtg cacgaacccc ccgttcagcc cgaccgctgc gccttatccg gtaactatcg
      601 tcttgagtcc aacccggtaa gacacgactt atcgccactg gcagcagcca ctggtaacag
      661 gattagcaga gcgaggtatg taggcggtgc tacagagttc ttgaagtggt ggcctaacta
      721 cggctacact agaagaacag tatttggtat ctgcgctctg ctgaagccag ttaccttcgg
      781 aaaaagagtt ggtagctctt gatccggcaa acaaaccacc gctggtagcg gtggtttttt
      841 tgtttgcaag cagcagatta cgcgcagaaa aaaaggatct caagaagatc ctttgatctt
      901 ttctacgggg tctgacgctc agtggaacga aaactcacgt taagggattt tggtcatgag
      961 attatcaaaa aggatcttca cctagatcct tttaaattaa aaatgaagtt ttaaatcaat
     1021 ctaaagtata tatgagtaaa cttggtctga cagttaccaa tgcttaatca gtgaggcacc
     1081 tatctcagcg atctgtctat ttcgttcatc catagttgcc tgactccccg tcgtgtagat
     1141 aactacgata cgggagggct taccatctgg ccccagtgct gcaatgatac cgcgagaccc
     1201 acgctcaccg gctccagatt tatcagcaat aaaccagcca gccggaaggg ccgagcgcag
     1261 aagtggtcct gcaactttat ccgcctccat ccagtctatt aattgttgcc gggaagctag
     1321 agtaagtagt tcgccagtta atagtttgcg caacgttgtt gccattgcta caggcatcgt
     1381 ggtgtcacgc tcgtcgtttg gtatggcttc attcagctcc ggttcccaac gatcaaggcg
     1441 agttacatga tcccccatgt tgtgcaaaaa agcggttagc tccttcggtc ctccgatcgt
     1501 tgtcagaagt aagttggccg cagtgttatc actcatggtt atggcagcac tgcataattc
     1561 tcttactgtc atgccatccg taagatgctt ttctgtgact ggtgagtact caaccaagtc
     1621 attctgagaa tagtgtatgc ggcgaccgag ttgctcttgc ccggcgtcaa tacgggataa
     1681 taccgcgcca catagcagaa ctttaaaagt gctcatcatt ggaaaacgtt cttcggggcg
     1741 aaaactctca aggatcttac cgctgttgag atccagttcg atgtaaccca ctcgtgcacc
     1801 caactgatct tcagcatctt ttactttcac cagcgtttct gggtgagcaa aaacaggaag
     1861 gcaaaatgcc gcaaaaaagg gaataagggc gacacggaaa tgttgaatac tcatactctt
     1921 cctttttcaa tattattgaa gcatttatca gggttattgt ctcatgagcg gatacatatt
     1981 tgaatgtatt tagaaaaata aacaaatagg ggttccgcgc acatttcccc gaaaagtgcc
     2041 acctgggtcg acattgatta ttgactagtt attaatagta atcaattacg gggtcattag
     2101 ttcatagccc atatatggag ttccgcgtta cataacttac ggtaaatggc ccgcctggct
     2161 gaccgcccaa cgacccccgc ccattgacgt caataatgac gtatgttccc atagtaacgc
     2221 caatagggac tttccattga cgtcaatggg tggagtattt acggtaaact gcccacttgg
     2281 cagtacatca agtgtatcat atgccaagta cgccccctat tgacgtcaat gacggtaaat
     2341 ggcccgcctg gcattatgcc cagtacatga ccttatggga ctttcctact tggcagtaca
     2401 tctacgtatt agtcatcgct attaccatgg tcgaggtgag ccccacgttc tgcttcactc
     2461 tccccatctc ccccccctcc ccacccccaa ttttgtattt atttattttt taattatttt
     2521 gtgcagcgat gggggcgggg gggggggggg gcgcgcgcca ggcggggcgg ggcggggcga
     2581 ggggcggggc ggggcgaggc ggagaggtgc ggcggcagcc aatcagagcg gcgcgctccg
     2641 aaagtttcct tttatggcga ggcggcggcg gcggcggccc tataaaaagc gaagcgcgcg
     2701 gcgggcggga gtcgctgcgt tgccttcgcc ccgtgccccg ctccgcgccg cctcgcgccg
     2761 cccgccccgg ctctgactga ccgcgttact cccacaggtg agcgggcggg acggcccttc
     2821 tcctccgggc tgtaattagc gcttggttta atgacggctc gtttcttttc tgtggctgcg
     2881 tgaaagcctt aaagggctcc gggagggccc tttgtgcggg ggggagcggc tcggggggtg
     2941 cgtgcgtgtg tgtgtgcgtg gggagcgccg cgtgcggccc gcgctgcccg gcggctgtga
     3001 gcgctgcggg cgcggcgcgg ggctttgtgc gctccgcgtg tgcgcgaggg gagcgcggcc
     3061 gggggcggtg ccccgcggtg cgggggggct gcgaggggaa caaaggctgc gtgcggggtg
     3121 tgtgcgtggg ggggtgagca gggggtgtgg gcgcggcggt cgggctgtaa cccccccctg
     3181 cacccccctc cccgagttgc tgagcacggc ccggcttcgg gtgcggggct ccgtgcgggg
     3241 cgtggcgcgg ggctcgccgt gccgggcggg gggtggcggc aggtgggggt gccgggcggg
     3301 gcggggccgc ctcgggccgg ggagggctcg ggggaggggc gcggcggccc cggagcgccg
     3361 gcggctgtcg aggcgcggcg agccgcagcc attgcctttt atggtaatcg tgcgagaggg
     3421 cgcagggact tcctttgtcc caaatctgtg cggagccgaa atctgggagg cgccgccgca
     3481 ccccctctag cgggcgcggg gcgaagcggt gcggcgccgg caggaaggaa atgggcgggg
     3541 agggccttcg tgcgtcgccg cgccgccgtc cccttctccc tctccagcct cggggctgtc
     3601 cgcgggggga cggctgcctt cgggggggac ggggcagggc ggggttcggc ttctggcgtg
     3661 tgaccggcgg ctctagagcc tctgctaacc atgttcatgc cttcttcttt ttcctacagc
     3721 tcctgggcaa cgtgctggtt attgtgctgt ctcatcattt tggcaaagaa ttcctcgagg
     3781 atatcgcggc cggatccgct agcgagctcg cggccgcact cctcaggtgc aggctgccta
     3841 tcagaaggtg gtggctggtg tggccaatgc cctggctcac aaataccact gagatctttt
     3901 tccctctgcc aaaaattatg gggacatcat gaagcccctt gagcatctga cttctggcta
     3961 ataaaggaaa tttattttca ttgcaatagt gtgttggaat tttttgtgtc tctcactcgg
     4021 aaggacatat gggagggcaa atcatttaaa acatcagaat gagtatttgg tttagagttt
     4081 ggcaacatat gcccatatgc tggctgccat gaacaaaggt tggctataaa gaggtcatca
     4141 gtatatgaaa cagccccctg ctgtccattc cttattccat agaaaagcct tgacttgagg
     4201 ttagattttt tttatatttt gttttgtgtt atttttttct ttaacatccc taaaattttc
     4261 cttacatgtt ttactagcca gatttttcct cctctcctga ctactcccag tcatagctgt
     4321 ccctcttctc ttatggagat ccctcgacct gcagcccaag cttggcgtaa tcatggtcat
     4381 agctgtttcc tgtgtgaaat tgttatccgc tcacaattcc acacaacata cgagccggaa
     4441 gcataaagtg taaagcctgg ggtgcctaat gagtgagcta actcacatta attgcgttgc
     4501 gctcactgcc cgctttccag tcgggaaacc tgtcgtgcca gcggatgatc cgtcgaccat
     4561 tctaccgggt aggggaggcg cttttcccaa ggcagtctgg agcatgcgct ttagcagccc
     4621 cgctggcact tggcgctaca caagtggcct ctggcctcgc acacattcca catccaccgg
     4681 tagcgccaac cggctccgtt ctttggtggc cccttcgcgc caccttctac tcctccccta
     4741 gtcaggaagt tcccccccgc cccgcagctc gcgtcgtgca ggacgtgaca aatggaagta
     4801 gcacgtctca ctagtctcgt gcagatggac agcaccgctg agcaatggaa gcgggtaggc
     4861 ctttggggca gcggccaata gcagctttgc tccttcgctt tctgggctca gaggctggga
     4921 aggggtgggt ccgggggcgg gctcaggggc gggctcaggg gcggggcggg cgcccgaagg
     4981 tcctccggag gcccggcatt ctgcacgctt caaaagcgca cgtctgccgc gctgttctcc
     5041 tcttcctcat ctccgggcct ttcgacctgc atccatctag atctcgagca gctgaagctt
     5101 accatgaccg agtacaagcc cacggtgcgc ctcgccaccc gcgacgacgt ccccagggcc
     5161 gtacgcaccc tcgccgccgc gttcgccgac taccccgcca cgcgccacac cgtcgatccg
     5221 gaccgccaca tcgagcgggt caccgagctg caagaactct tcctcacgcg cgtcgggctc
     5281 gacatcggca aggtgtgggt cgcggacgac ggcgccgcgg tggcggtctg gaccacgccg
     5341 gagagcgtcg aagcgggggc ggtgttcgcc gagatcggcc cgcgcatggc cgagttgagc
     5401 ggttcccggc tggccgcgca gcaacagatg gaaggcctcc tggcgccgca ccggcccaag
     5461 gagcccgcgt ggttcctggc caccgtcggc gtctcgcccg accaccaggg caagggtctg
     5521 ggcagcgccg tcgtgctccc cggagtggag gcggccgagc gcgccggggt gcccgccttc
     5581 ctggagacct ccgcgccccg caacctcccc ttctacgagc ggctcggctt caccgtcacc
     5641 gccgacgtcg aggtgcccga aggaccgcgc acctggtgca tgacccgcaa gcccggtgcc
     5701 tgacgcccgc cccacgaccc gcagcgcccg accgaaagga gcgcacgacc ccatgcatcg
     5761 atgatatcag atccccggga tgcagaaatt gatgatctat taaacaataa agatgtccac
     5821 taaaatggaa gtttttcctg tcatactttg ttaagaaggg tgagaacaga gtacctacat
     5881 tttgaatgga aggattggag ctacgggggt gggggtgggg tgggattaga taaatgcctg
     5941 ctctttactg aaggctcttt actattgctt tatgataatg tttcatagtt ggatatcata
     6001 atttaaacaa gcaaaaccaa attaagggcc agctcattcc tcccactcat gatctataga
     6061 tctatagatc tctcgtggga tcattgtttt tctcttgatt cccactttgt ggttctaagt
     6121 actgtggttt ccaaatgtgt cagtttcata gcctgaagaa cgagatcagc agcctctgtt
     6181 ccacatacac ttcattctca gtattgtttt gccaagttct aattccatca gaagctggtc
     6241 gacctcgagg gtacccccgg gatcgatctg cagccaagct tggcgtaatc atggtcatag
     6301 ctgtttcctg tgtgaaattg ttatccgctc acaattccac acaacatacg agccggaagc
     6361 ataaagtgta aagcctgggg tgcctaatga gtgaggtaac t
//
