# Supplementary material for: Evolution of the miR-290–295/miR-371–373 Cluster Family Seed Repertoire
Source: PLoS One. 2014 Sep 30;9(9):e108519. doi: 10.1371/journal.pone.0108519 (PMC4182485; doi:10.1371/journal.pone.0108519)
Supplement: Sequence S5 — Annotated plasmid sequences in GenBank format: sequence of plasmid PF101+. (GB) [file pone.0108519.s016.gb]

LOCUS       PF101+_371-373_C        7059 bp    DNA     circular UNA 04-APR-2014
DEFINITION  PCR Prod of fwd3.
ACCESSION
VERSION
KEYWORDS    .
SOURCE      .
  ORGANISM  
            .
FEATURES             Location/Qualifiers
     CAAT_signal     5891..5895
                     /created_by="User"
                     /note="Geneious name: CAAT box"
     TATA_signal     5953..5960
                     /created_by="User"
                     /note="Geneious name: TATA box"
     enhancer        5336..5699
                     /note="Geneious name: CMV-IE"
     exon            6992..7045
                     /created_by="User"
                     /note="Geneious name: hs-b-glo exon3 fragment"
     origin          4770..4769
     rep_origin      904..1416
                     /created_by="User"
                     /modified_by="User"
                     /note="Geneious name: PyF101"
     stem_loop       1230..1251
                     /created_by="User"
                     /note="Geneious name: Ori stem loop"
     intron          6070..6946
                     /modified_by="User"
                     /note="Geneious name: chick-beta-actin-intron"
     intron          6947..6991
                     /modified_by="User"
                     /note="Geneious name: human-beta-globin"
     prim_transcript complement(904..956)
                     /created_by="User"
                     /modified_by="User"
                     /note="Geneious name: late mRNA"
     prim_transcript 1370..1416
                     /created_by="User"
                     /note="Geneious name: early mRNA"
     misc_feature    751..779
                     /created_by="User"
                     /modified_by="User"
                     /note="Geneious name: TAg-fwd"
                     /note="Geneious type: primer_bind_reverse"
     misc_feature    1424..1947
                     /note="Geneious name: PGKpromoter"
                     /note="Geneious type: promoter uukaryotic"
     misc_feature    5700..5979
                     /modified_by="User"
                     /note="Geneious name: pbA"
                     /note="Geneious type: promoter uukaryotic"
     misc_feature    1066..1119
                     /created_by="User"
                     /modified_by="User"
                     /note="Geneious name: PyF101 insertion"
                     /note="Geneious type: sequence variant"
     misc_feature    1272..1273
                     /created_by="User"
                     /modified_by="User"
                     /note="Geneious name: PyF101 deletion"
                     /note="Geneious type: sequence variant"
     primer_bind     complement(1392..1417)
                     /created_by="User"
                     /modified_by="User"
                     /note="Geneious name: TAg-rev"
     CDS             1975..2574
                     /modified_by="User"
                     /note="Geneious name: puro"
     CDS             4329..>4769
                     /note="Geneious name: AmpR"
     CDS             <4770..5187
                     /note="Geneious name: AmpR"
     CDS             1392..1416
                     /created_by="User"
                     /note="Geneious name: T-Ag CDS"
     misc_feature    7040..7045
                     /Recognition_pattern="G^AATTC"
                     /annotation_group="GAATTC"
                     /note="Geneious name: EcoRI"
                     /note="Geneious type: restriction site"
     misc_feature    3121..3126
                     /Recognition_pattern="GGTAC^C"
                     /annotation_group="GGTACC"
                     /note="Geneious name: KpnI"
                     /note="Geneious type: restriction site"
     ligation        751..754
                     /note="Geneious name: Ligation"
     ligation        1418..1421
                     /note="Geneious name: Ligation"
     ligation        4768..4769
                     /note="Geneious name: Ligation"
     motif           6972..6987
                     /created_by="User"
                     /note="Geneious name: polypyrimidine tract"
     motif           6957..6961
                     /created_by="User"
                     /note="Geneious name: branch"
     motif           6070..6071
                     /created_by="User"
                     /note="Geneious name: SD"
     motif           6990..6991
                     /created_by="User"
                     /note="Geneious name: SA"
     polyA_signal    25..561
                     /note="Geneious name: Glo-polyA"
     polyA_signal    2648..3109
                     /note="Geneious name: PGKpolyA"
     polyA_signal    complement(765..895)
                     /created_by="User"
                     /note="Geneious name: SV40-polyA"
     polyA_signal    167..172
                     /note="Geneious name: Glo-pAsig"
     protein_bind    complement(1382..1386)
                     /created_by="User"
                     /note="Geneious name: T-Ag"
     protein_bind    1224..1228
                     /created_by="User"
                     /note="Geneious name: T-Ag"
     protein_bind    complement(1166..1170)
                     /created_by="User"
                     /note="Geneious name: T-Ag"
     protein_bind    complement(1153..1157)
                     /created_by="User"
                     /note="Geneious name: T-Ag"
     protein_bind    1313..1317
                     /created_by="User"
                     /modified_by="User"
                     /note="Geneious name: T-Ag"
     protein_bind    complement(1372..1375)
                     /created_by="User"
                     /note="Geneious name: T-Ag"
     misc_feature    <25..>7059
                     /note="Geneious name: pF101+ - Fragment 2 extraction 4
                     (concatenated sequence 1)"
                     /note="Geneious type: Concatenated sequence"
     misc_feature    order(1422..4769, <25..750)
                     /note="Geneious name: pArgoN - Fragment 1 (concatenated
                     sequence 1)"
                     /note="Geneious type: Concatenated sequence"
     misc_feature    <25..4767
                     /note="Geneious name: pArgoN-F101+ - Fragment 2
                     (concatenated sequence 2)"
                     /note="Geneious type: Concatenated sequence"
     misc_feature    4770..>7059
                     /note="Geneious name: pArgoP - Fragment 1 - extraction
                     (concatenated sequence 1)"
                     /note="Geneious type: Concatenated sequence"
     misc_feature    755..1417
                     /note="Geneious name: F101originplusprimers - reverse -
                     extraction (concatenated sequence 2)"
                     /note="Geneious type: Concatenated sequence"
     misc_feature    5980..6069
                     /created_by="User"
                     /modified_by="User"
                     /note="Geneious name: chick-beta-actin-exon1"
     misc_feature    6015
                     /created_by="User"
                     /modified_by="User"
                     /note="Geneious name: first base of cDNA"
     misc_feature    5980
                     /created_by="User"
                     /note="Geneious name: putative_start_gb_annotation"
     primer          complement(4974..4993)
                     /note="Geneious name: argr5"
     primer          complement(6655..6674)
                     /note="Geneious name: argr7"
     primer          complement(3273..3292)
                     /note="Geneious name: argr3"
     primer          complement(93..112)
                     /note="Geneious name: argur"
     primer          complement(5785..5804)
                     /note="Geneious name: argr6"
     primer          complement(2433..2452)
                     /note="Geneious name: argr2"
     primer          3934..3953
                     /note="Geneious name: argf4"
     primer          complement(4114..4133)
                     /note="Geneious name: argr4"
     primer          5635..5654
                     /note="Geneious name: argf6"
     primer          2253..2272
                     /note="Geneious name: argf2"
     primer          4774..4793
                     /note="Geneious name: argf5"
     primer          6944..6963
                     /note="Geneious name: arguf"
     primer          6475..6494
                     /note="Geneious name: argf7"
     primer          3093..3112
                     /note="Geneious name: argf3"
     primer          complement(1586..1605)
                     /note="Geneious name: argr1"
     primer          1418..1431
                     /note="Geneious name: argf1"
     primer          745..750
                     /note="Geneious name: argf1"
     misc_feature    6..23
                     /Original_Bases
                     /note="Geneious name: "
                     /note="Geneious type: Editing History Insertion"
     misc_feature    300
                     /Original_Bases
                     /note="Geneious name: "
                     /note="Geneious type: Editing History Insertion"
     misc_feature    327
                     /Original_Bases
                     /note="Geneious name: "
                     /note="Geneious type: Editing History Insertion"
     misc_feature    543
                     /Original_Bases="T"
                     /note="Geneious name: T"
                     /note="Geneious type: Editing History Replacement"
     misc_feature    751..755
                     /Original_Bases="CTTTCGTCTCGCGCGTTTCGGTGATGACGGTGAAAACCTCTGACACATGCAGCTCCCGGAGACGGTCACAGCTTGTCTGTAAGCGGATGCCGGGAGCAGACAAGCCCGTCAGGGCGCGTCAGCGGGTGTTGGCGGGTGTCGGGGCTGGCTTAACTATGCGGCATCAGAGCAGATTGTACTGAGAGTGCACCATATGCGGTGTGAAATACCGCACAGATGCGTAAGGAGAAAATACCGCATCAGGCGCCATTCGCCATTCAGGCTGCGCAACTGTTGGGAANGGCGATCGGTGCGGGCCTCTTCGCTATTACNCCAGCTGGCGAAAAGGGGGATGTGCTGCAAGGCGATTNAATTTGGGTANCNCCNGN"
                     /note="Geneious name:
                     CTTTCGTCTCGCGCGTTTCGGTGATGACGGTGAAAACCTCTGACACATGCAGCTCCCGGAGACGGTCACAGCTTGTCTGTAAGCGGATGCCGGGAGCAGACAAGCCCGTCAGGGCGCGTCAGCGGGTGTTGGCGGGTGTCGGGGCTGGCTTAACTATGCGGCATCAGAGCAGATTGTACTGAGAGTGCACCATATGCGGTGTGAAATACCGCACAGATGCGTAAGGAGAAAATACCGCATCAGGCGCCATTCGCCATTCAGGCTGCGCAACTGTTGGGAANGGCGATCGGTGCGGGCCTCTTCGCTATTACNCCAGCTGGCGAAAAGGGGGATGTGCTGCAAGGCGATTNAATTTGGGTANCNCCNGN"
                     /note="Geneious type: Editing History Replacement"
     misc_feature    1389..1417
                     /Original_Bases
                     /note="Geneious name: "
                     /note="Geneious type: Editing History Insertion"
     misc_feature    1782^1783
                     /Original_Bases="G"
                     /note="Geneious name: G"
                     /note="Geneious type: Editing History Deletion"
     misc_feature    1784
                     /Original_Bases
                     /note="Geneious name: "
                     /note="Geneious type: Editing History Insertion"
     misc_feature    1793
                     /Original_Bases
                     /note="Geneious name: "
                     /note="Geneious type: Editing History Insertion"
     misc_feature    3380
                     /Original_Bases
                     /note="Geneious name: "
                     /note="Geneious type: Editing History Insertion"
     misc_feature    3761^3762
                     /Original_Bases="T"
                     /note="Geneious name: T"
                     /note="Geneious type: Editing History Deletion"
     misc_feature    3763
                     /Original_Bases
                     /note="Geneious name: "
                     /note="Geneious type: Editing History Insertion"
     misc_feature    4008
                     /Original_Bases="C"
                     /note="Geneious name: C"
                     /note="Geneious type: Editing History Replacement"
     misc_feature    5318
                     /Original_Bases
                     /note="Geneious name: "
                     /note="Geneious type: Editing History Insertion"
     misc_feature    5527
                     /Original_Bases="C"
                     /note="Geneious name: C"
                     /note="Geneious type: Editing History Replacement"
     misc_feature    5701^5702
                     /Original_Bases="G"
                     /note="Geneious name: G"
                     /note="Geneious type: Editing History Deletion"
     misc_feature    5822
                     /Original_Bases
                     /note="Geneious name: "
                     /note="Geneious type: Editing History Insertion"
     misc_feature    6721
                     /Original_Bases
                     /note="Geneious name: "
                     /note="Geneious type: Editing History Insertion"
     misc_feature    6770
                     /Original_Bases
                     /note="Geneious name: "
                     /note="Geneious type: Editing History Insertion"
     misc_feature    6852
                     /Original_Bases="A"
                     /note="Geneious name: A"
                     /note="Geneious type: Editing History Replacement"
     misc_feature    6871
                     /Original_Bases
                     /note="Geneious name: "
                     /note="Geneious type: Editing History Insertion"
     misc_feature    6876
                     /Original_Bases="A"
                     /note="Geneious name: A"
                     /note="Geneious type: Editing History Replacement"
     misc_feature    7059^7060
                     /Original_Bases="CTTCCACTTGCGATCGCCGCCTTGCCGCATCCCCTCAGCCTGTGGCACTCAAACTGTGGGGGCACTTTCTGCTCTCTGGTGAAAGTGCCGCCATCTTTTGAGTGTTACCGCTTGAGAAGACTCAACCTGCGGAGAAGATACCATTTTGATTGGGTGAGGGGGCGGGTAGCAGGATGGCCCTAGACCCTGCCTATGGCCGTTTCCTCGTGATATAAATTTCTTGGCCGGGGCTCTTGCAGATGGAGCTGCTCACCCTGTGGGCCTCAAATGTGGAGCACTATTCTGATGTCCAAGTGGAAAGTGCTGCGACATTTGAGCGTCACCGGTGACGCCCATATCAACGGATGCCGTGGAGCTCGGTCTTCTGCAGGAACTAAAGAGCCTGTGGTTTCGATTCCCAGCCGGAAACTGTCTTGGGTACAGGTCCCTTACAGCGTCTGGCTGTAATGGCTCCGGAAAACCTGGGGAAGGGAAGGGGGCCTCCTGGGCTCTCACCTGACACAACTAAGGGAATCTGGGTTAGATGGTGAAAGGAAGAGAAGGTTCAGAGGGCGGCTGTGCGCCTGCGCCGGGCGCGGCGGCTCACACCTGTAATCCCAGCACGTTGGGAGGCCGAGGCAGGCGGATCACGAGGTCAGGAGATCGAGACCATCCTGGCTAACACGGTGAAACCCCGTCTCTACTAAAAATACAAAAAATGAGCCGGGCGTGGTGGCGGGCGCCTGTAGTCCCAGCTACTTGGGAGGCTGAGGCAGGAGAATGGCGTGAACCCGGGAGGCGGAGTTTGCAGTGAGCCGAGATCGCGCCACCGCACTCCAGCCTGGGCGACAGAGCAAGACTCATTCTCAAAGAAAAAAAAAAAAAAAAACAGCAGCTGTGACCAAGGGGCTGTATGCACAAAGAAAGGAATGCTTTTTGCTGTTGGTGTTATAATTGATATGTAACTTTCCTCTTCCCCCATAGCAAGCAAGTTTATTGCTGACATTTAACATGTGCTTGGATGATTGGAGGCCAACCTCTTGTAGGCAAGAAAGTCACAGTGATGGCAGATCCTCGCGAGGAGCTCATACTGGGATACTCAAAATGGGGGCGCTTTCCTTTTTGTCTGTACTGGGAAGTGCTTCGATTTTGGGGTGTCCCTGTTTGAGTAGGGCATCACGAACCATCCTGCTTCAAGGGAGCCTGCGGGTCTGACTGCAGCTTCAGCTATGACCTGGAGTTCCCGGGCTTCTCTGCGGGGCACCAGTCTGTATGCTCCATTTTAGATAATAAAAATTGGCATATTCTGGGGTGGGCAGGATACGGGGTTCACCTGCAGATGAACAGGGCAGGAAAAGCTTGATGGGGTGTCGGGGGAATCTGGTTGGCCTTAAAGGGAATTTGGGGTCCTGTTCCTGAATTTGGTAGGCAGCATGCATGTAAGGCTTGAAGTGGGTTTGGCCAGAGCATGGGCTGGAGTGCTTCCACCCTGCTACACGGACAATGCCACAGTCTCACTTTTCCTAACTTTTTTTTTTAATAAAATGTGAACAACATCATGTGTTTCTGGTCTATTGGGTTCC"
                     /note="Geneious name:
                     CTTCCACTTGCGATCGCCGCCTTGCCGCATCCCCTCAGCCTGTGGCACTCAAACTGTGGGGGCACTTTCTGCTCTCTGGTGAAAGTGCCGCCATCTTTTGAGTGTTACCGCTTGAGAAGACTCAACCTGCGGAGAAGATACCATTTTGATTGGGTGAGGGGGCGGGTAGCAGGATGGCCCTAGACCCTGCCTATGGCCGTTTCCTCGTGATATAAATTTCTTGGCCGGGGCTCTTGCAGATGGAGCTGCTCACCCTGTGGGCCTCAAATGTGGAGCACTATTCTGATGTCCAAGTGGAAAGTGCTGCGACATTTGAGCGTCACCGGTGACGCCCATATCAACGGATGCCGTGGAGCTCGGTCTTCTGCAGGAACTAAAGAGCCTGTGGTTTCGATTCCCAGCCGGAAACTGTCTTGGGTACAGGTCCCTTACAGCGTCTGGCTGTAATGGCTCCGGAAAACCTGGGGAAGGGAAGGGGGCCTCCTGGGCTCTCACCTGACACAACTAAGGGAATCTGGGTTAGATGGTGAAAGGAAGAGAAGGTTCAGAGGGCGGCTGTGCGCCTGCGCCGGGCGCGGCGGCTCACACCTGTAATCCCAGCACGTTGGGAGGCCGAGGCAGGCGGATCACGAGGTCAGGAGATCGAGACCATCCTGGCTAACACGGTGAAACCCCGTCTCTACTAAAAATACAAAAAATGAGCCGGGCGTGGTGGCGGGCGCCTGTAGTCCCAGCTACTTGGGAGGCTGAGGCAGGAGAATGGCGTGAACCCGGGAGGCGGAGTTTGCAGTGAGCCGAGATCGCGCCACCGCACTCCAGCCTGGGCGACAGAGCAAGACTCATTCTCAAAGAAAAAAAAAAAAAAAAACAGCAGCTGTGACCAAGGGGCTGTATGCACAAAGAAAGGAATGCTTTTTGCTGTTGGTGTTATAATTGATATGTAACTTTCCTCTTCCCCCATAGCAAGCAAGTTTATTGCTGACATTTAACATGTGCTTGGATGATTGGAGGCCAACCTCTTGTAGGCAAGAAAGTCACAGTGATGGCAGATCCTCGCGAGGAGCTCATACTGGGATACTCAAAATGGGGGCGCTTTCCTTTTTGTCTGTACTGGGAAGTGCTTCGATTTTGGGGTGTCCCTGTTTGAGTAGGGCATCACGAACCATCCTGCTTCAAGGGAGCCTGCGGGTCTGACTGCAGCTTCAGCTATGACCTGGAGTTCCCGGGCTTCTCTGCGGGGCACCAGTCTGTATGCTCCATTTTAGATAATAAAAATTGGCATATTCTGGGGTGGGCAGGATACGGGGTTCACCTGCAGATGAACAGGGCAGGAAAAGCTTGATGGGGTGTCGGGGGAATCTGGTTGGCCTTAAAGGGAATTTGGGGTCCTGTTCCTGAATTTGGTAGGCAGCATGCATGTAAGGCTTGAAGTGGGTTTGGCCAGAGCATGGGCTGGAGTGCTTCCACCCTGCTACACGGACAATGCCACAGTCTCACTTTTCCTAACTTTTTTTTTTAATAAAATGTGAACAACATCATGTGTTTCTGGTCTATTGGGTTCC"
                     /note="Geneious type: Editing History Deletion"
ORIGIN      
        1 ggccggatcc gctagcgagc tcgcactcct caggtgcagg ctgcctatca gaaggtggtg
       61 gctggtgtgg ccaatgccct ggctcacaaa taccactgag atctttttcc ctctgccaaa
      121 aattatgggg acatcatgaa gccccttgag catctgactt ctggctaata aaggaaattt
      181 attttcattg caatagtgtg ttggaatttt ttgtgtctct cactcggaag gacatatggg
      241 agggcaaatc atttaaaaca tcagaatgag tatttggttt agagtttggc aacatatgcc
      301 catatgctgg ctgccatgaa caaaggttgg ctataaagag gtcatcagta tatgaaacag
      361 ccccctgctg tccattcctt attccataga aaagccttga cttgaggtta gatttttttt
      421 atattttgtt ttgtgttatt tttttcttta acatccctaa aattttcctt acatgtttta
      481 ctagccagat ttttcctcct ctcctgacta ctcccagtca tagctgtccc tcttctctta
      541 tggagatccc tcgacctgca gcccaagctt ggcgtaatca tggtcatagc tgtttcctgt
      601 gtgaaattgt tatccgctca caattccaca caacatacga gccggaagca taaagtgtaa
      661 agcctggggt gcctaatgag tgagctaact cacattaatt gcgttgcgct cactgcccgc
      721 tttccagtcg ggaaacctgt cgtgccagcg gatctggcca gatccagaca tgataagata
      781 cattgatgag tttggacaaa ccacaactag aatgcagtga aaaaaatgct ttatttgtga
      841 aatttgtgat gctattgctt tatttgtaac cattataagc tgcaataaac aagttaattc
      901 gattcagctt cagaagatgg cggagggcct ccaacacagt aattttcctc ccgactctta
      961 aaatagaaaa tgtcaagtca gttaagcagg aagtgactaa ctgaccgcag ctggccgtgc
     1021 gacatcctct tttaattagt tgctaggcaa ctgccctcca gagggcagtg tggttttgca
     1081 agaggaagca aaaagcctct ccacccaggc ctggaatgtc agtgtggttt tgcaagagga
     1141 agcaaaaagc ctctccaccc aggcctggaa tgtttccacc caatcattac tatgacaaca
     1201 gctgtttttt ttagtattaa gcagaggccg ggggcccctg gcctccgctt actctggaga
     1261 aaaagaagag aggcttccag aggcaacttg tcaaaacagg actggcgcct tggaggcgct
     1321 gtggggccac ccaaattgat ataattaagc cccaaccgcc tcttcccgcc tcattcagct
     1381 ncccctccat catggataga gttctgagca gagctgagat ccgtcgacca ttctaccggg
     1441 taggggaggc gcttttccca aggcagtctg gagcatgcgc tttagcagcc ccgctggcac
     1501 ttggcgctac acaagtggcc tctggcctcg cacacattcc acatccaccg gtagcgccaa
     1561 ccggctccgt tctttggtgg ccccttcgcg ccaccttcta ctcctcccct agtcaggaag
     1621 ttcccccccg ccccgcagct cgcgtcgtgc aggacgtgac aaatggaagt agcacgtctc
     1681 actagtctcg tgcagatgga cagcaccgct gagcaatgga agcgggtagg cctttggggc
     1741 agcggccaat agcagctttg ctccttcgct ttctgggctc agaggctggg aaggggtggg
     1801 tccgggggcg ggctcagggg cgggctcagg ggcggggcgg gcgcccgaag gtcctccgga
     1861 ggcccggcat tctgcacgct tcaaaagcgc acgtctgccg cgctgttctc ctcttcctca
     1921 tctccgggcc tttcgacctg catccatcta gatctcgagc agctgaagct taccatgacc
     1981 gagtacaagc ccacggtgcg cctcgccacc cgcgacgacg tccccagggc cgtacgcacc
     2041 ctcgccgccg cgttcgccga ctaccccgcc acgcgccaca ccgtcgatcc ggaccgccac
     2101 atcgagcggg tcaccgagct gcaagaactc ttcctcacgc gcgtcgggct cgacatcggc
     2161 aaggtgtggg tcgcggacga cggcgccgcg gtggcggtct ggaccacgcc ggagagcgtc
     2221 gaagcggggg cggtgttcgc cgagatcggc ccgcgcatgg ccgagttgag cggttcccgg
     2281 ctggccgcgc agcaacagat ggaaggcctc ctggcgccgc accggcccaa ggagcccgcg
     2341 tggttcctgg ccaccgtcgg cgtctcgccc gaccaccagg gcaagggtct gggcagcgcc
     2401 gtcgtgctcc ccggagtgga ggcggccgag cgcgccgggg tgcccgcctt cctggagacc
     2461 tccgcgcccc gcaacctccc cttctacgag cggctcggct tcaccgtcac cgccgacgtc
     2521 gaggtgcccg aaggaccgcg cacctggtgc atgacccgca agcccggtgc ctgacgcccg
     2581 ccccacgacc cgcagcgccc gaccgaaagg agcgcacgac cccatgcatc gatgatatca
     2641 gatccccggg atgcagaaat tgatgatcta ttaaacaata aagatgtcca ctaaaatgga
     2701 agtttttcct gtcatacttt gttaagaagg gtgagaacag agtacctaca ttttgaatgg
     2761 aaggattgga gctacggggg tgggggtggg gtgggattag ataaatgcct gctctttact
     2821 gaaggctctt tactattgct ttatgataat gtttcatagt tggatatcat aatttaaaca
     2881 agcaaaacca aattaagggc cagctcattc ctcccactca tgatctatag atctatagat
     2941 ctctcgtggg atcattgttt ttctcttgat tcccactttg tggttctaag tactgtggtt
     3001 tccaaatgtg tcagtttcat agcctgaaga acgagatcag cagcctctgt tccacataca
     3061 cttcattctc agtattgttt tgccaagttc taattccatc agaagctggt cgacctcgag
     3121 ggtacccccg ggatcgatct gcagccaagc ttggcgtaat catggtcata gctgtttcct
     3181 gtgtgaaatt gttatccgct cacaattcca cacaacatac gagccggaag cataaagtgt
     3241 aaagcctggg gtgcctaatg agtgaggtaa ctcacattaa ttgcgttgcg ctcactgccc
     3301 gctttccagt cgggaaacct gtcgtgccag ctgcattaat gaatcggcca acgcgcgggg
     3361 agaggcggtt tgcgtattgg gcgctcttcc gcttcctcgc tcactgactc gctgcgctcg
     3421 gtcgttcggc tgcggcgagc ggtatcagct cactcaaagg cggtaatacg gttatccaca
     3481 gaatcagggg ataacgcagg aaagaacatg tgagcaaaag gccagcaaaa ggccaggaac
     3541 cgtaaaaagg ccgcgttgct ggcgtttttc cataggctcc gcccccctga cgagcatcac
     3601 aaaaatcgac gctcaagtca gaggtggcga aacccgacag gactataaag ataccaggcg
     3661 tttccccctg gaagctccct cgtgcgctct cctgttccga ccctgccgct taccggatac
     3721 ctgtccgcct ttctcccttc gggaagcgtg gcgctttctc atagctcacg ctgtaggtat
     3781 ctcagttcgg tgtaggtcgt tcgctccaag ctgggctgtg tgcacgaacc ccccgttcag
     3841 cccgaccgct gcgccttatc cggtaactat cgtcttgagt ccaacccggt aagacacgac
     3901 ttatcgccac tggcagcagc cactggtaac aggattagca gagcgaggta tgtaggcggt
     3961 gctacagagt tcttgaagtg gtggcctaac tacggctaca ctagaagaac agtatttggt
     4021 atctgcgctc tgctgaagcc agttaccttc ggaaaaagag ttggtagctc ttgatccggc
     4081 aaacaaacca ccgctggtag cggtggtttt tttgtttgca agcagcagat tacgcgcaga
     4141 aaaaaaggat ctcaagaaga tcctttgatc ttttctacgg ggtctgacgc tcagtggaac
     4201 gaaaactcac gttaagggat tttggtcatg agattatcaa aaaggatctt cacctagatc
     4261 cttttaaatt aaaaatgaag ttttaaatca atctaaagta tatatgagta aacttggtct
     4321 gacagttacc aatgcttaat cagtgaggca cctatctcag cgatctgtct atttcgttca
     4381 tccatagttg cctgactccc cgtcgtgtag ataactacga tacgggaggg cttaccatct
     4441 ggccccagtg ctgcaatgat accgcgagac ccacgctcac cggctccaga tttatcagca
     4501 ataaaccagc cagccggaag ggccgagcgc agaagtggtc ctgcaacttt atccgcctcc
     4561 atccagtcta ttaattgttg ccgggaagct agagtaagta gttcgccagt taatagtttg
     4621 cgcaacgttg ttgccattgc tacaggcatc gtggtgtcac gctcgtcgtt tggtatggct
     4681 tcattcagct ccggttccca acgatcaagg cgagttacat gatcccccat gttgtgcaaa
     4741 aaagcggtta gctccttcgg tcctccgatc gttgtcagaa gtaagttggc cgcagtgtta
     4801 tcactcatgg ttatggcagc actgcataat tctcttactg tcatgccatc cgtaagatgc
     4861 ttttctgtga ctggtgagta ctcaaccaag tcattctgag aatagtgtat gcggcgaccg
     4921 agttgctctt gcccggcgtc aatacgggat aataccgcgc cacatagcag aactttaaaa
     4981 gtgctcatca ttggaaaacg ttcttcgggg cgaaaactct caaggatctt accgctgttg
     5041 agatccagtt cgatgtaacc cactcgtgca cccaactgat cttcagcatc ttttactttc
     5101 accagcgttt ctgggtgagc aaaaacagga aggcaaaatg ccgcaaaaaa gggaataagg
     5161 gcgacacgga aatgttgaat actcatactc ttcctttttc aatattattg aagcatttat
     5221 cagggttatt gtctcatgag cggatacata tttgaatgta tttagaaaaa taaacaaata
     5281 ggggttccgc gcacatttcc ccgaaaagtg ccacctgggt cgacattgat tattgactag
     5341 ttattaatag taatcaatta cggggtcatt agttcatagc ccatatatgg agttccgcgt
     5401 tacataactt acggtaaatg gcccgcctgg ctgaccgccc aacgaccccc gcccattgac
     5461 gtcaataatg acgtatgttc ccatagtaac gccaataggg actttccatt gacgtcaatg
     5521 ggtggagtat ttacggtaaa ctgcccactt ggcagtacat caagtgtatc atatgccaag
     5581 tacgccccct attgacgtca atgacggtaa atggcccgcc tggcattatg cccagtacat
     5641 gaccttatgg gactttccta cttggcagta catctacgta ttagtcatcg ctattaccat
     5701 ggtcgaggtg agccccacgt tctgcttcac tctccccatc tcccccccct ccccaccccc
     5761 aattttgtat ttatttattt tttaattatt ttgtgcagcg atgggggcgg gggggggggg
     5821 gggcgcgcgc caggcggggc ggggcggggc gaggggcggg gcggggcgag gcggagaggt
     5881 gcggcggcag ccaatcagag cggcgcgctc cgaaagtttc cttttatggc gaggcggcgg
     5941 cggcggcggc cctataaaaa gcgaagcgcg cggcgggcgg gagtcgctgc gttgccttcg
     6001 ccccgtgccc cgctccgcgc cgcctcgcgc cgcccgcccc ggctctgact gaccgcgtta
     6061 ctcccacagg tgagcgggcg ggacggccct tctcctccgg gctgtaatta gcgcttggtt
     6121 taatgacggc tcgtttcttt tctgtggctg cgtgaaagcc ttaaagggct ccgggagggc
     6181 cctttgtgcg ggggggagcg gctcgggggg tgcgtgcgtg tgtgtgtgcg tggggagcgc
     6241 cgcgtgcggc ccgcgctgcc cggcggctgt gagcgctgcg ggcgcggcgc ggggctttgt
     6301 gcgctccgcg tgtgcgcgag gggagcgcgg ccgggggcgg tgccccgcgg tgcggggggg
     6361 ctgcgagggg aacaaaggct gcgtgcgggg tgtgtgcgtg ggggggtgag cagggggtgt
     6421 gggcgcggcg gtcgggctgt aacccccccc tgcacccccc tccccgagtt gctgagcacg
     6481 gcccggcttc gggtgcgggg ctccgtgcgg ggcgtggcgc ggggctcgcc gtgccgggcg
     6541 gggggtggcg gcaggtgggg gtgccgggcg gggcggggcc gcctcgggcc ggggagggct
     6601 cgggggaggg gcgcggcggc cccggagcgc cggcggctgt cgaggcgcgg cgagccgcag
     6661 ccattgcctt ttatggtaat cgtgcgagag ggcgcaggga cttcctttgt cccaaatctg
     6721 tgcggagccg aaatctggga ggcgccgccg caccccctct agcgggcgcg gggcgaagcg
     6781 gtgcggcgcc ggcaggaagg aaatgggcgg ggagggcctt cgtgcgtcgc cgcgccgccg
     6841 tccccttctc cctctccagc ctcggggctg tccgcggggg gacggctgcc ttcggggggg
     6901 acggggcagg gcggggttcg gcttctggcg tgtgaccggc ggctctagag cctctgctaa
     6961 ccatgttcat gccttcttct ttttcctaca gctcctgggc aacgtgctgg ttattgtgct
     7021 gtctcatcat tttggcaaag aattcctcga ggatatcgc
//
